# Supplementary material for: Exploring the mediating role of blood metabolites in the relationship between gut microbiota and gastric cancer risk: a Mendelian randomization study
Source: Front Cell Infect Microbiol. 2025 Jan 7;14:1453286. doi: 10.3389/fcimb.2024.1453286 (PMC11747456; doi:10.3389/fcimb.2024.1453286)
Supplement: Supplementary file 1 [file DataSheet1.xlsx]

## Sheet: Table directory
Supplementary Table
Supplementary Table 1. STROBE-MR checklist of recommended items to address in reports of Mendelian randomisation studies
Supplementary Table 2. Characteristics of all GWAS summary statistics in Mendelian randomization analysis.
Supplementary Table 3. Confounder-related SNPs identified from Phenoscanner.
Supplementary Table 4. Genetic variants that were used as instruments for 430 gut microbiota taxa.
Supplementary Table 5. Genetic variants that were used as instruments for gastric cancer.
Supplementary Table 6. Association of genetically proxied 430 gut microbiota taxa with risk of gastric cancer.
Supplementary Table 7. Reverse Mendelian randomization results of association between gastric cancer and 430 gut microbiota taxa.
Supplementary Table 8. Genetic variants that were used as instruments for 152 blood metabolite traits.
Supplementary Table 9. Mendelian randomisation estimates of association between 152 blood metabolite traits with risk of gastric cancer in European population.
Supplementary Table 10. Mendelian randomisation estimates of association between 152 blood metabolite traits with risk of gastric cancer in East Asian population.
Supplementary Table 11. Association of genetically proxied 19 gut microbiota taxa with 7 blood metabolite traits.
Supplementary Table 12. Reverse Mendelian randomization results of association between 7 blood metabolite traits and 19 gut microbiota taxa.
Supplementary Table 13. Sensitivity analysis results for all Mendelian randomisation studies

## Sheet: Table S1
Supplementary Table 1. STROBE-MR checklist of recommended items to address in reports of Mendelian randomisation studies*
Item No.	Section	Checklist item	Section (paragraph number)
1	TITLE and ABSTRACT	Indicate Mendelian randomisation as the study’s design in the title and/or the abstract if that is a main purpose of the study	Title page & Abstract page
	INTRODUCTION
2	Background	Explain the scientific background and rationale for the reported study. What is the exposure? Is a potential causal relationship between exposure and outcome plausible? Justify why MR is a helpful method to address the study question	Introduction (paragraphs 1-2)
3	Objectives	State specific objectives clearly, including pre-specified causal hypotheses (if any). State that MR is a method that, under specific assumptions, intends to estimate causal effects	Introduction (paragraph 3) & Figure 1
	METHODS
4	Study design and data sources	Present key elements of the study design early in the article. Consider including a table listing sources of data for all phases of the study. For each data source contributing to the analysis, describe the following:	Methods (Study design & Data sources section) & Supplementary Table 2
	a)	Setting: Describe the study design and the underlying population, if possible. Describe the setting, locations, and relevant dates, including periods of recruitment, exposure, follow-up, and data collection, when available.	Methods (Study design & Data sources section) & Supplementary Table 2
	b)	Participants: Give the eligibility criteria, and the sources and methods of selection of participants. Report the sample size, and whether any power or sample size calculations were carried out prior to the main analysis	Methods (Study design & Data sources section) & Supplementary Table 2
	c)	Describe measurement, quality control and selection of genetic variants	Methods (Selection of genetic instruments) & Supplementary Figure 1
	d)	For each exposure, outcome, and other relevant variables, describe methods of assessment and diagnostic criteria for diseases	Methods (Data sources section) & Supplementary Table 2
	e)	Provide details of ethics committee approval and participant informed consent, if relevant	N/A
5	Assumptions	Explicitly state the three core IV assumptions for the main analysis (relevance, independence and exclusion restriction) as well assumptions for any additional or sensitivity analysis	Methods (MR analysis and sensitivity analysis)& Supplementary Figure 1
6	Statistical methods: main analysis	Describe statistical methods and statistics used
	a)	Describe how quantitative variables were handled in the analyses (i.e., scale, units, model)	Methods (Selection of genetic instruments & MR analysis and sensitivity analysis)
	b)	Describe how genetic variants were handled in the analyses and, if applicable, how their weights were selected	Methods (Selection of genetic instruments & MR analysis and sensitivity analysis)
	c)	Describe the MR estimator (e.g. two-stage least squares, Wald ratio) and related statistics. Detail the included covariates and, in case of two-sample MR, whether the same covariate set was used for adjustment in the two samples	Methods (MR analysis and sensitivity analysis)
	d)	Explain how missing data were addressed	N/A
	e)	If applicable, indicate how multiple testing was addressed	Methods (MR analysis and sensitivity analysis paragraph 4)
7	Assessment of assumptions	Describe any methods or prior knowledge used to assess the assumptions or justify their validity	Methods (Study design & MR analysis and sensitivity analysis)
8	Sensitivity analyses and additional analyses	Describe any sensitivity analyses or additional analyses performed (e.g. comparison of effect estimates from different approaches, independent replication, bias analytic techniques, validation of instruments, simulations)	Methods (MR analysis and sensitivity analysis)
9	Software and pre-registration
	a)	Name statistical software and package(s), including version and settings used	Methods (MR analysis and sensitivity analysis paragraph 4)
	b)	State whether the study protocol and details were pre-registered (as well as when and where)	N/A
	RESULTS
10	Descriptive data
	a)	Report the numbers of individuals at each stage of included studies and reasons for exclusion. Consider use of a flow-diagram	Methods (Data sources section) & Supplementary Figure 1
	b)	Report summary statistics for phenotypic exposure(s), outcome(s) and other relevant variables (e.g. means, SDs, proportions)	Methods (Data sources section) & Supplementary Table 2
	c)	If the data sources include meta-analyses of previous studies, provide the assessments of heterogeneity across these studies	N/A
	d)	For two-sample Mendelian randomisation:	N/A
		i. Provide justification of the similarity of the genetic variant-exposure associations between the exposure and outcome samples
		ii. Provide information on the number of individuals who were in both samples for the exposure and for the outcome
11	Main results
	a)	Report the associations between genetic variant and exposure, and between genetic variant and outcome, preferably on an interpretable scale	Supplementary Table 4-5 & 8
	b)	Report MR estimates of the relationship between exposure and outcome, and the measures of uncertainty from the MR analysis, on an interpretable scale, such as odds ratio or relative risk per SD difference	Results & Figure 2 & Table 1-2
	c)	If relevant, consider translating estimates of relative risk into absolute risk for a meaningful time period	N/A
	d)	Consider plots to visualize results (e.g. forest plot, scatterplot of associations between genetic variants and outcome versus between genetic variants and exposure)	Figures 2
12	Assessment of assumptions
	a)	Report the assessment of the validity of the assumptions	Results & Supplementary Table 7-12
	b)	Report any additional statistics (e.g., assessments of heterogeneity across genetic variants, such as I2, Q statistic or E-value)	Table 1-2 & Supplementary Table 13
13	Sensitivity analyses and additional analyses
	a)	Report any sensitivity analyses to assess the robustness of the main results to violations of the assumptions	Table 1-2 & Supplementary Table 13
	b)	Report results from other sensitivity analyses or additional analyses
	c)	Report any assessment of direction of causal relationship (e.g., bidirectional MR)	Supplementary Table 7 & 12
	d)	When relevant, report and compare with estimates from non-MR analyses	N/A
	e)	Consider additional plots to visualize results (e.g., leave-one-out analyses)	Supplementary Figures 2-4
	DISCUSSION
14	Key results	Summarize key results with reference to study objectives	Discussion (paragraph 1)
15	Limitations	Discuss limitations of the study, taking into account the validity of the IV assumptions, other sources of potential bias, and imprecision. Discuss both direction and magnitude of any potential bias and any efforts to address them	Discussion (paragraph 8)
16	Interpretation
	a)	Meaning: Give a cautious overall interpretation of results in the context of their limitations and in comparison with other studies	Discussion (paragraph 1-6)
	b)	Mechanism: Discuss underlying biological mechanisms that could drive a potential causal relationship between the investigated exposure and the outcome, and whether the gene-environment equivalence assumption is reasonable. Use causal language carefully, clarifying that IV estimates may provide causal effects only under certain assumptions	Discussion (paragraph 2-6)
	c)	Clinical relevance: Discuss whether the results have clinical or public policy relevance, and to what extent they inform effect sizes of possible interventions	Discussion (paragraph 2-6)
17	Generalizability	Discuss the generalizability of the study results (a) to other populations, (b) across other exposure periods/timings, and (c) across other levels of exposure	Discussion (paragraph 7,8)
	OTHER INFORMATION
18	Funding	Describe sources of funding and the role of funders in the present study and, if applicable, sources of funding for the databases and original study or studies on which the present study is based	N/A
19	Data and data sharing	Provide the data used to perform all analyses or report where and how the data can be accessed, and reference these sources in the article. Provide the statistical code needed to reproduce the results in the article,or report whether the code is publicly accessible and if so, where	Data share statement & Supplementary Table 2
20	Conflicts of Interest	All authors should declare all potential conflicts of interest	Competing interests section
* Skrivankova VW, Richmond RC, Woolf BAR, Yarmolinsky J, Davies NM, Swanson SA, et al. Strengthening the Reporting of Observational Studies in Epidemiology Using Mendelian Randomization: The STROBE-MR Statement. JAMA. 2021; Oct 26;326(16):1614-1621. doi: 10.1001/jama.2021.18236.

## Sheet: Table S2
Supplementary Table 2. Characteristics of all GWAS summary statistics in Mendelian randomization analysis.
Phenotypes	GWAS ID/PMID	Sample size	N Cases	N Controls	Ancestry	Unit	Study / Consortium	Year	Note(Cases definition/Exclusion criteria)	Data availability
Gut microbiota	33462482	8956	-	-	European	-	Rühlemann MC et al.	2021	Individuals for which either phenotypic data used as covariates (age, BMI, sex), genotype data or 16S amplicon sequencing data was missing were excluded.	Nat Genet. 2021 Feb;53(2):147-155. https://doi.org/10.1038/s41588-020-00747-1
Blood metabolites	38448586	136016	-	-	Mixed: 120,241 European; 4,435 East Asian; 11,340 South Asian	mol/l , mmol/l, nm, g/l, ratio, %	Karjalainen MK et al.	2024	Inclusion: Individuals with both NMR metabolic trait measurements and genome-wide SNP data available. Exclusion: Pregnant individuals, statin users and data outliers were excluded in relevant cohorts. Genetic variants that did not meet quality control thresholds were excluded.	Nature. 2024 Apr;628(8006):130-138. https://doi.org/10.1038/s41586-024-07148-y
Gastric cancer	ebi-a-GCST90018849	476116	1029	475087	European	Binary	BioBank Japan, UK Biobank, FinnGen	2021	Diseases as defined by the ICD classification (ICD-10: C16, ICD-9: 151, and ICD-8: 151)	https://gwas.mrcieu.ac.uk/datasets/ebi-a-GCST90018849/
Gastric cancer	ebi-a-GCST90018629	167122	7921	159201	East Asian	Binary	BioBank Japan, UK Biobank, FinnGen	2021	Diseases as defined by the ICD classification (ICD-10: C16, ICD-9: 151, and ICD-8: 151)	https://gwas.mrcieu.ac.uk/datasets/ebi-a-GCST90018629/

## Sheet: Table S3
Supplementary Table 3. Confounder-related SNPs identified from Phenoscanner.
Outcome	Exposure	Confounding risk factors	SNPs
Gastric cancer	Gut microbiota	Family history of gastric cancer
		Alcohol consumption	rs1260326
		Smoking	rs1996880, rs76796131, rs10513821, rs7115264, rs10117447
		Helicobacter pylori infection
		Obesity (body mass index)	rs3751837, rs6962280, rs249612, rs9805893, rs1260326, rs1618332, rs61774738, rs33430
		Gastroesophageal reflux disease
	Blood metabolites	Family history of gastric cancer
		Alcohol consumption	rs10277990, rs1047891, rs11065979, rs112259268, rs112635299, rs1128249, rs1154988, rs11591147, rs11642015, rs116843064, rs1229984, rs1260326, rs13107325, rs13108218, rs13240065, rs13246993, rs13389219, rs174566, rs1800759, rs1800961, rs2013002, rs2043082, rs2156552, rs2235215, rs2244608, rs2575876, rs2642438, rs28601761, rs28929474, rs2925979, rs2954021, rs367070, rs3794695, rs3803800, rs4240624,…
		Smoking	rs11642015, rs3184504, rs2176040, rs2745353, rs10195252, rs998584, rs1128249, rs12692738, rs9687846, rs3936510, rs2925979, rs13107325, rs7903146, rs597808, rs12453682, rs653178, rs10774625, rs7896518, rs10762510, rs34633411
		Helicobacter pylori infection
		Obesity (body mass index)	rs4988235, rs7903146, rs7570971, rs998584, rs2176040, rs13107325, rs10761785, rs17630235, rs1229984, rs11642015, rs645040, rs12328675, rs12149660, rs6857, rs2954021, rs76895963, rs780094, rs7924036, rs1471740, rs6905288, rs6968554, rs10184004, rs825452, rs4876611, rs147711004, rs1160983, rs174547, rs964184, rs247617, rs10401969, rs629301, rs3184504, rs1260326, rs1128249, rs10774625, rs4841132, rs…
		Gastroesophageal reflux disease	rs597808, rs13107325, rs111278137

## Sheet: Table S4
Supplementary Table 4. Genetic variants that were used as instruments for 430 gut microbiota taxa.
SNP	effect_allele.exposure	other_allele.exposure	effect_allele.outcome	other_allele.outcome	beta.exposure	beta.outcome	eaf.exposure	eaf.outcome	palindromic	ambiguous	id.outcome	chr	pos	se.outcome	samplesize.outcome	pval.outcome	outcome	mr_keep.outcome	data_source.outcome	id.exposure	chr.exposure	pos.exposure	se.exposure	pval.exposure	samplesize.exposure	exposure	mr_keep.exposure	pval_origin.exposure	data_source.exposure	mr_keep	rsq.exposure	effective_n.exposure	rsq.outcome	effective_n.outcome	steiger_dir	steiger_pval	F
rs893473	G	A	G	A	-0.277665	0.0136		0.72028	FALSE	FALSE	ebi-a-GCST90018849	15	67438091	0.0161	476116	0.399	Gastric cancer || id:ebi-a-GCST90018849	TRUE	igd	ebi-gm430-GCST90011673	15	67145753	0.0628602	9.99913e-06	8956	OTU99_72 (Parabacteroides) prevalence || id:ebi-gm430-GCST90011673	TRUE	reported	MedicineITLab	TRUE	0.00217435	8956	1.4987e-06	476116	TRUE	2.04753e-05	19.5116
rs2183369	C	T	C	T	-0.299459	0.0198		0.604377	FALSE	FALSE	ebi-a-GCST90018849	9	83984974	0.0167	476116	0.2362	Gastric cancer || id:ebi-a-GCST90018849	TRUE	igd	ebi-gm430-GCST90011476	9	81370059	0.067794	9.99908e-06	8956	OTU99_85 (Alistipes) abundance || id:ebi-gm430-GCST90011476	TRUE	reported	MedicineITLab	TRUE	0.00217435	8956	2.95247e-06	476116	TRUE	2.51633e-05	19.5116
rs79267573	G	A	G	A	0.268802	0.0018		0.0668032	FALSE	FALSE	ebi-a-GCST90018849	10	6957065	0.0745	476116	0.9805	Gastric cancer || id:ebi-a-GCST90018849	TRUE	igd	ebi-gm430-GCST90011550	10	6915103	0.0608536	9.99903e-06	8956	G_Prevotella prevalence || id:ebi-gm430-GCST90011550	TRUE	reported	MedicineITLab	TRUE	0.00217436	8956	1.22609e-09	476116	TRUE	1.23608e-05	19.5116
rs28711296	G	A	G	A	0.439413	-0.1231		0.102409	FALSE	FALSE	ebi-a-GCST90018849	14	50564149	0.0739	476116	0.0958407	Gastric cancer || id:ebi-a-GCST90018849	TRUE	igd	ebi-gm430-GCST90011716	14	50097431	0.0994758	9.99467e-06	8956	TestASV_40 (Barnesiella) prevalence || id:ebi-gm430-GCST90011716	TRUE	reported	MedicineITLab	TRUE	0.00217445	8956	5.82792e-06	476116	TRUE	3.35107e-05	19.5124
rs9696458	T	C	T	C	0.343228	0.0195		0.410281	FALSE	FALSE	ebi-a-GCST90018849	9	136398985	0.0158	476116	0.2192	Gastric cancer || id:ebi-a-GCST90018849	TRUE	igd	ebi-gm430-GCST90011714	9	133533863	0.0776998	9.99133e-06	8956	TestASV_39 (Bacteroides) prevalence || id:ebi-gm430-GCST90011714	TRUE	reported	MedicineITLab	TRUE	0.00217452	8956	3.19921e-06	476116	TRUE	2.58897e-05	19.5131
rs17645567	T	C	T	C	0.124313	-0.0106		0.081789	FALSE	FALSE	ebi-a-GCST90018849	1	151985696	0.0814	476116	0.8968	Gastric cancer || id:ebi-a-GCST90018849	TRUE	igd	ebi-gm430-GCST90011308	1	152013220	0.0281415	9.98854e-06	8956	C_Negativicutes abundance || id:ebi-gm430-GCST90011308	TRUE	reported	MedicineITLab	TRUE	0.00217458	8956	3.56166e-08	476116	TRUE	1.31893e-05	19.5136
rs17645567	T	C	T	C	0.124313	-0.0106		0.081789	FALSE	FALSE	ebi-a-GCST90018849	1	151985696	0.0814	476116	0.8968	Gastric cancer || id:ebi-a-GCST90018849	TRUE	igd	ebi-gm430-GCST90011353	1	152013220	0.0281415	9.98854e-06	8956	O_Selenomonadales abundance || id:ebi-gm430-GCST90011353	TRUE	reported	MedicineITLab	TRUE	0.00217458	8956	3.56166e-08	476116	TRUE	1.31893e-05	19.5136
rs10097105	A	G	A	G	0.1522	0.0006		0.620696	FALSE	FALSE	ebi-a-GCST90018849	8	24668746	0.0164	476116	0.9693	Gastric cancer || id:ebi-a-GCST90018849	TRUE	igd	ebi-gm430-GCST90011599	8	24811233	0.0344541	9.98628e-06	8956	OTU97_4 (Alistipes) prevalence || id:ebi-gm430-GCST90011599	TRUE	reported	MedicineITLab	TRUE	0.00217463	8956	2.81128e-09	476116	TRUE	1.24411e-05	19.514
rs7254112	A	G	A	G	-0.186877	0.0346		0.298125	FALSE	FALSE	ebi-a-GCST90018849	19	54845802	0.0499	476116	0.488599	Gastric cancer || id:ebi-a-GCST90018849	TRUE	igd	ebi-gm430-GCST90011658	19	54334531	0.0423039	9.98488e-06	8956	OTU99_4 (Alistipes) prevalence || id:ebi-gm430-GCST90011658	TRUE	reported	MedicineITLab	TRUE	0.00217466	8956	1.00981e-06	476116	TRUE	1.86466e-05	19.5143
rs12482533	A	C	A	C	0.277066	-0.0117		0.1806	FALSE	FALSE	ebi-a-GCST90018849	21	46124456	0.0205	476116	0.5689	Gastric cancer || id:ebi-a-GCST90018849	TRUE	igd	ebi-gm430-GCST90011634	21	44704541	0.062719	9.98125e-06	8956	OTU99_140 (Desulfovibrio) prevalence || id:ebi-gm430-GCST90011634	TRUE	reported	MedicineITLab	TRUE	0.00217473	8956	6.84152e-07	476116	TRUE	1.7293e-05	19.515
rs1444889	T	C	T	C	0.293443	-0.0049		0.356136	FALSE	FALSE	ebi-a-GCST90018849	5	38525366	0.0162	476116	0.764401	Gastric cancer || id:ebi-a-GCST90018849	TRUE	igd	ebi-gm430-GCST90011510	5	38525264	0.0664246	9.97679e-06	8956	TestASV_32 (Ruminococcaceae) abundance || id:ebi-gm430-GCST90011510	TRUE	reported	MedicineITLab	TRUE	0.00217483	8956	1.92155e-07	476116	TRUE	1.46563e-05	19.5159
rs13374759	G	A	G	A	-0.343346	0.021		0.751752	FALSE	FALSE	ebi-a-GCST90018849	1	15358372	0.0162	476116	0.1938	Gastric cancer || id:ebi-a-GCST90018849	TRUE	igd	ebi-gm430-GCST90011723	1	15031876	0.0777206	9.97619e-06	8956	TestASV_47 (Parasutterella) prevalence || id:ebi-gm430-GCST90011723	TRUE	reported	MedicineITLab	TRUE	0.00217484	8956	3.52936e-06	476116	TRUE	2.6835e-05	19.516
rs60960215	A	G	A	G	0.190735	0.0209		0.292318	FALSE	FALSE	ebi-a-GCST90018849	3	55613288	0.0203	476116	0.3038	Gastric cancer || id:ebi-a-GCST90018849	TRUE	igd	ebi-gm430-GCST90011579	3	55579260	0.0431743	9.97134e-06	8956	OTU97_17 (Parabacteroides) prevalence || id:ebi-gm430-GCST90011579	TRUE	reported	MedicineITLab	TRUE	0.00217494	8956	2.22633e-06	476116	TRUE	2.28421e-05	19.5169
rs906792	G	T	G	T	-0.229114	0.0115		0.428691	FALSE	FALSE	ebi-a-GCST90018849	3	80154318	0.0158	476116	0.467599	Gastric cancer || id:ebi-a-GCST90018849	TRUE	igd	ebi-gm430-GCST90011520	3	80105168	0.0518614	9.97054e-06	8956	TestASV_42 (Alphaproteobacteria) abundance || id:ebi-gm430-GCST90011520	TRUE	reported	MedicineITLab	TRUE	0.00217496	8956	1.11268e-06	476116	TRUE	1.90166e-05	19.5171
rs61987801	G	A	G	A	0.297562	0.1208		0.213955	FALSE	FALSE	ebi-a-GCST90018849	14	65715424	0.0542	476116	0.02585	Gastric cancer || id:ebi-a-GCST90018849	TRUE	igd	ebi-gm430-GCST90011543	14	65248706	0.0673504	9.95632e-06	8956	G_Coprococcus prevalence || id:ebi-gm430-GCST90011543	TRUE	reported	MedicineITLab	TRUE	0.00217527	8956	1.04333e-05	476116	TRUE	4.65057e-05	19.5198
rs10927165	C	T	C	T	0.108194	0.0035		0.406218	FALSE	FALSE	ebi-a-GCST90018849	1	244382448	0.0167	476116	0.8331	Gastric cancer || id:ebi-a-GCST90018849	TRUE	igd	ebi-gm430-GCST90011488	1	244219146	0.0244886	9.95622e-06	8956	TestASV_12 (Bacteroides) abundance || id:ebi-gm430-GCST90011488	TRUE	reported	MedicineITLab	TRUE	0.00217527	8956	9.22555e-08	476116	TRUE	1.38105e-05	19.5198
rs112849301	A	G	A	G	-0.404217	-0.0656		0.0708032	FALSE	FALSE	ebi-a-GCST90018849	17	9110548	0.0494	476116	0.1841	Gastric cancer || id:ebi-a-GCST90018849	TRUE	igd	ebi-gm430-GCST90011497	17	9207231	0.0914904	9.95565e-06	8956	TestASV_20 (Phascolarctobacterium) abundance || id:ebi-gm430-GCST90011497	TRUE	reported	MedicineITLab	TRUE	0.00217528	8956	3.70375e-06	476116	TRUE	2.72958e-05	19.5199
rs1687439	T	C	T	C	-0.0799081	-0.076		0.308941	FALSE	FALSE	ebi-a-GCST90018849	3	126221107	0.0587	476116	0.1957	Gastric cancer || id:ebi-a-GCST90018849	TRUE	igd	ebi-gm430-GCST90011301	3	126502264	0.0180859	9.94995e-06	8956	C_Actinobacteria abundance || id:ebi-gm430-GCST90011301	TRUE	reported	MedicineITLab	TRUE	0.0021754	8956	3.52078e-06	476116	TRUE	2.6743e-05	19.521
rs1687439	T	C	T	C	-0.0799081	-0.076		0.308941	FALSE	FALSE	ebi-a-GCST90018849	3	126221107	0.0587	476116	0.1957	Gastric cancer || id:ebi-a-GCST90018849	TRUE	igd	ebi-gm430-GCST90011481	3	126502264	0.0180859	9.94995e-06	8956	P_Actinobacteria abundance || id:ebi-gm430-GCST90011481	TRUE	reported	MedicineITLab	TRUE	0.0021754	8956	3.52078e-06	476116	TRUE	2.6743e-05	19.521
rs61976898	A	C	A	C	0.132565	0.002		0.474306	FALSE	FALSE	ebi-a-GCST90018849	14	21173371	0.0184	476116	0.9138	Gastric cancer || id:ebi-a-GCST90018849	TRUE	igd	ebi-gm430-GCST90011336	14	20705212	0.0300035	9.94791e-06	8956	G_Paraprevotella abundance || id:ebi-gm430-GCST90011336	TRUE	reported	MedicineITLab	TRUE	0.00217544	8956	2.48149e-08	476116	TRUE	1.29625e-05	19.5214
rs6501923	C	T	C	T	0.267194	0.0733		0.921614	FALSE	FALSE	ebi-a-GCST90018849	17	74799857	0.0823	476116	0.3731	Gastric cancer || id:ebi-a-GCST90018849	TRUE	igd	ebi-gm430-GCST90011420	17	76803775	0.0604737	9.94565e-06	8956	OTU99_106 (Barnesiella) abundance || id:ebi-gm430-GCST90011420	TRUE	reported	MedicineITLab	TRUE	0.00217549	8956	1.66608e-06	476116	TRUE	2.09468e-05	19.5218
rs28850943	G	A	G	A	0.0754306	-0.0115		0.323919	FALSE	FALSE	ebi-a-GCST90018849	1	53603072	0.0168	476116	0.4935	Gastric cancer || id:ebi-a-GCST90018849	TRUE	igd	ebi-gm430-GCST90011327	1	53137400	0.0170716	9.94003e-06	8956	G_Clostridiales abundance || id:ebi-gm430-GCST90011327	TRUE	reported	MedicineITLab	TRUE	0.00217561	8956	9.8416e-07	476116	TRUE	1.84659e-05	19.5229
rs12664183	A	G	A	G	0.286702	-0.033		0.286262	FALSE	FALSE	ebi-a-GCST90018849	6	117630696	0.0171	476116	0.0531704	Gastric cancer || id:ebi-a-GCST90018849	TRUE	igd	ebi-gm430-GCST90011356	6	117309533	0.0648853	9.9346e-06	8956	OTU97_101 (Sutterella) abundance || id:ebi-gm430-GCST90011356	TRUE	reported	MedicineITLab	TRUE	0.00217573	8956	7.82206e-06	476116	TRUE	3.89519e-05	19.524
rs11819421	C	A	C	A	0.162188	-0.0038		0.467202	FALSE	FALSE	ebi-a-GCST90018849	10	123144817	0.0158	476116	0.8088	Gastric cancer || id:ebi-a-GCST90018849	TRUE	igd	ebi-gm430-GCST90011493	10	121385303	0.0367054	9.93303e-06	8956	TestASV_17 (Bacteroides) abundance || id:ebi-gm430-GCST90011493	TRUE	reported	MedicineITLab	TRUE	0.00217576	8956	1.2149e-07	476116	TRUE	1.40454e-05	19.5243
rs72785484	T	C	T	C	-0.317194	-0.1228		0.0650165	FALSE	FALSE	ebi-a-GCST90018849	5	95500270	0.0916	476116	0.1803	Gastric cancer || id:ebi-a-GCST90018849	TRUE	igd	ebi-gm430-GCST90011620	5	96164566	0.071784	9.92809e-06	8956	OTU99_1 (Bacteroides) prevalence || id:ebi-gm430-GCST90011620	TRUE	reported	MedicineITLab	TRUE	0.00217587	8956	3.77479e-06	476116	TRUE	2.74321e-05	19.5252
rs3781081	T	G	T	G	-0.104732	0.0145		0.746161	FALSE	FALSE	ebi-a-GCST90018849	10	13248410	0.0162	476116	0.371	Gastric cancer || id:ebi-a-GCST90018849	TRUE	igd	ebi-gm430-GCST90011471	10	13206410	0.0237015	9.92494e-06	8956	OTU99_7 (Lachnospiraceae) abundance || id:ebi-gm430-GCST90011471	TRUE	reported	MedicineITLab	TRUE	0.00217594	8956	1.68265e-06	476116	TRUE	2.09612e-05	19.5258
rs4237994	T	G	T	G	-0.431851	-0.0463		0.87847	FALSE	FALSE	ebi-a-GCST90018849	12	125723986	0.0333	476116	0.1647	Gastric cancer || id:ebi-a-GCST90018849	TRUE	igd	ebi-gm430-GCST90011581	12	125239440	0.0977299	9.924e-06	8956	OTU97_19 (Bacteria) prevalence || id:ebi-gm430-GCST90011581	TRUE	reported	MedicineITLab	TRUE	0.00217596	8956	4.06033e-06	476116	TRUE	2.82511e-05	19.526
rs4237994	T	G	T	G	-0.431851	-0.0463		0.87847	FALSE	FALSE	ebi-a-GCST90018849	12	125723986	0.0333	476116	0.1647	Gastric cancer || id:ebi-a-GCST90018849	TRUE	igd	ebi-gm430-GCST90011642	12	125239440	0.0977299	9.924e-06	8956	OTU99_19 (Bacteria) prevalence || id:ebi-gm430-GCST90011642	TRUE	reported	MedicineITLab	TRUE	0.00217596	8956	4.06033e-06	476116	TRUE	2.82511e-05	19.526
rs12958375	T	C	T	C	0.219677	-0.0216		0.485198	FALSE	FALSE	ebi-a-GCST90018849	18	69941061	0.0163	476116	0.1833	Gastric cancer || id:ebi-a-GCST90018849	TRUE	igd	ebi-gm430-GCST90011592	18	72273826	0.049714	9.92385e-06	8956	OTU97_30 (Roseburia) prevalence || id:ebi-gm430-GCST90011592	TRUE	reported	MedicineITLab	TRUE	0.00217596	8956	3.68824e-06	476116	TRUE	2.71681e-05	19.526
rs741537	A	G	A	G	-0.184337	0.0252		0.643658	FALSE	FALSE	ebi-a-GCST90018849	7	131491757	0.0162	476116	0.1197	Gastric cancer || id:ebi-a-GCST90018849	TRUE	igd	ebi-gm430-GCST90011564	7	131806998	0.0417161	9.92259e-06	8956	OTU97_113 (Bacteroidales) prevalence || id:ebi-gm430-GCST90011564	TRUE	reported	MedicineITLab	TRUE	0.00217599	8956	5.08227e-06	476116	TRUE	3.11741e-05	19.5263
rs17318040	A	G	A	G	0.14292	-0.0518		0.111385	FALSE	FALSE	ebi-a-GCST90018849	1	63527538	0.0716	476116	0.469	Gastric cancer || id:ebi-a-GCST90018849	TRUE	igd	ebi-gm430-GCST90011412	1	63061867	0.0323424	9.91727e-06	8956	OTU97_8 (Ruminococcaceae) abundance || id:ebi-gm430-GCST90011412	TRUE	reported	MedicineITLab	TRUE	0.0021761	8956	1.09931e-06	476116	TRUE	1.88685e-05	19.5273
rs4676357	G	T	G	T	-0.344543	0.0377		0.926246	FALSE	FALSE	ebi-a-GCST90018849	2	241388167	0.0866	476116	0.663399	Gastric cancer || id:ebi-a-GCST90018849	TRUE	igd	ebi-gm430-GCST90011661	2	240448750	0.0779686	9.91575e-06	8956	OTU99_47 (Prevotella) prevalence || id:ebi-gm430-GCST90011661	TRUE	reported	MedicineITLab	TRUE	0.00217613	8956	3.98048e-07	476116	TRUE	1.58126e-05	19.5276
rs6421968	T	G	T	G	0.188835	0.0107		0.303833	FALSE	FALSE	ebi-a-GCST90018849	11	983664	0.0179	476116	0.5508	Gastric cancer || id:ebi-a-GCST90018849	TRUE	igd	ebi-gm430-GCST90011499	11	983664	0.0427324	9.91534e-06	8956	TestASV_22 (Sutterella) abundance || id:ebi-gm430-GCST90011499	TRUE	reported	MedicineITLab	TRUE	0.00217614	8956	7.50499e-07	476116	TRUE	1.74697e-05	19.5277
rs2673392	A	G	A	G	-0.209453	0.0202		0.661518	FALSE	FALSE	ebi-a-GCST90018849	3	108977091	0.0171	476116	0.2361	Gastric cancer || id:ebi-a-GCST90018849	TRUE	igd	ebi-gm430-GCST90011440	3	109258244	0.0473976	9.91292e-06	8956	OTU99_171 (Bacteroides) abundance || id:ebi-gm430-GCST90011440	TRUE	reported	MedicineITLab	TRUE	0.00217619	8956	2.93088e-06	476116	TRUE	2.48926e-05	19.5281
rs2887046	A	G	A	G	0.138465	-0.0054		0.463369	FALSE	FALSE	ebi-a-GCST90018849	11	74266026	0.0169	476116	0.7514	Gastric cancer || id:ebi-a-GCST90018849	TRUE	igd	ebi-gm430-GCST90011466	11	74554981	0.0313334	9.91251e-06	8956	OTU99_58 (Bacteroides) abundance || id:ebi-gm430-GCST90011466	TRUE	reported	MedicineITLab	TRUE	0.0021762	8956	2.14439e-07	476116	TRUE	1.47187e-05	19.5282
rs1665892	T	C	T	C	0.104403	0.0293		0.2905	FALSE	FALSE	ebi-a-GCST90018849	5	73966687	0.0923	476116	0.7509	Gastric cancer || id:ebi-a-GCST90018849	TRUE	igd	ebi-gm430-GCST90011323	5	74670862	0.0236253	9.90953e-06	8956	G_Bacteroides abundance || id:ebi-gm430-GCST90011323	TRUE	reported	MedicineITLab	TRUE	0.00217627	8956	2.11651e-07	476116	TRUE	1.46955e-05	19.5288
rs72681026	T	C	T	C	0.260675	-0.0083		0.207967	FALSE	FALSE	ebi-a-GCST90018849	14	25098516	0.0553	476116	0.8813	Gastric cancer || id:ebi-a-GCST90018849	TRUE	igd	ebi-gm430-GCST90011657	14	24629310	0.0589877	9.90927e-06	8956	OTU99_39 (Alphaproteobacteria) prevalence || id:ebi-gm430-GCST90011657	TRUE	reported	MedicineITLab	TRUE	0.00217627	8956	4.73146e-08	476116	TRUE	1.32493e-05	19.5288
rs77914317	C	A	C	A	1.15251	0.0053		0.0776915	FALSE	FALSE	ebi-a-GCST90018849	8	120060095	0.0218	476116	0.8081	Gastric cancer || id:ebi-a-GCST90018849	TRUE	igd	ebi-gm430-GCST90011438	8	119047856	0.2608	9.90905e-06	8956	OTU99_166 (Prevotella) abundance || id:ebi-gm430-GCST90011438	TRUE	reported	MedicineITLab	TRUE	0.00217628	8956	1.24145e-07	476116	TRUE	1.40351e-05	19.5289
rs1665892	T	C	T	C	0.104404	0.0293		0.2905	FALSE	FALSE	ebi-a-GCST90018849	5	73966687	0.0923	476116	0.7509	Gastric cancer || id:ebi-a-GCST90018849	TRUE	igd	ebi-gm430-GCST90011310	5	74670862	0.0236252	9.90725e-06	8956	F_Bacteroidaceae abundance || id:ebi-gm430-GCST90011310	TRUE	reported	MedicineITLab	TRUE	0.00217631	8956	2.11651e-07	476116	TRUE	1.46922e-05	19.5292
rs4817788	G	T	G	T	-0.436314	-0.072		0.868059	FALSE	FALSE	ebi-a-GCST90018849	21	37617630	0.0657	476116	0.2733	Gastric cancer || id:ebi-a-GCST90018849	TRUE	igd	ebi-gm430-GCST90011587	21	36245332	0.0987312	9.90612e-06	8956	OTU97_257 (Mitsuokella) prevalence || id:ebi-gm430-GCST90011587	TRUE	reported	MedicineITLab	TRUE	0.00217634	8956	2.52245e-06	476116	TRUE	2.36281e-05	19.5294
rs62386411	C	T	C	T	0.14252	-0.0557		0.143681	FALSE	FALSE	ebi-a-GCST90018849	5	49492539	0.0632	476116	0.3781	Gastric cancer || id:ebi-a-GCST90018849	TRUE	igd	ebi-gm430-GCST90011398	5	50196705	0.0322495	9.90212e-06	8956	OTU97_4 (Alistipes) abundance || id:ebi-gm430-GCST90011398	TRUE	reported	MedicineITLab	TRUE	0.00217642	8956	1.63142e-06	476116	TRUE	2.07414e-05	19.5302
rs727894	T	C	T	C	0.301852	0.014		0.372509	FALSE	FALSE	ebi-a-GCST90018849	18	73137117	0.0168	476116	0.4043	Gastric cancer || id:ebi-a-GCST90018849	TRUE	igd	ebi-gm430-GCST90011545	18	75425162	0.0683023	9.89946e-06	8956	G_Parabacteroides prevalence || id:ebi-gm430-GCST90011545	TRUE	reported	MedicineITLab	TRUE	0.00217648	8956	1.45857e-06	476116	TRUE	2.01399e-05	19.5307
rs1160494	A	G	A	G	0.317733	-0.0211		0.917905	FALSE	FALSE	ebi-a-GCST90018849	6	125584988	0.083	476116	0.7989	Gastric cancer || id:ebi-a-GCST90018849	TRUE	igd	ebi-gm430-GCST90011675	6	125263842	0.0718949	9.89727e-06	8956	OTU99_8 (Ruminococcaceae) prevalence || id:ebi-gm430-GCST90011675	TRUE	reported	MedicineITLab	TRUE	0.00217653	8956	1.35737e-07	476116	TRUE	1.41154e-05	19.5311
rs10761411	T	C	T	C	-0.23818	-0.0011		0.800121	FALSE	FALSE	ebi-a-GCST90018849	9	136973826	0.058	476116	0.9842	Gastric cancer || id:ebi-a-GCST90018849	TRUE	igd	ebi-gm430-GCST90011728	9	134108704	0.0538936	9.89558e-06	8956	TestASV_7 (Bacteroides) prevalence || id:ebi-gm430-GCST90011728	TRUE	reported	MedicineITLab	TRUE	0.00217656	8956	7.55472e-10	476116	TRUE	1.21959e-05	19.5315
rs2423854	T	C	T	C	-0.212437	0.0143		0.577124	FALSE	FALSE	ebi-a-GCST90018849	20	14915051	0.0158	476116	0.3642	Gastric cancer || id:ebi-a-GCST90018849	TRUE	igd	ebi-gm430-GCST90011657	20	14934405	0.0480687	9.89552e-06	8956	OTU99_39 (Alphaproteobacteria) prevalence || id:ebi-gm430-GCST90011657	TRUE	reported	MedicineITLab	TRUE	0.00217657	8956	1.72047e-06	476116	TRUE	2.10291e-05	19.5315
rs3846559	A	C	A	C	-0.247312	-0.0074		0.412472	FALSE	FALSE	ebi-a-GCST90018849	5	26847198	0.0161	476116	0.647201	Gastric cancer || id:ebi-a-GCST90018849	TRUE	igd	ebi-gm430-GCST90011568	5	26847089	0.0559599	9.89525e-06	8956	OTU97_126 (Prevotella) prevalence || id:ebi-gm430-GCST90011568	TRUE	reported	MedicineITLab	TRUE	0.00217657	8956	4.43711e-07	476116	TRUE	1.60185e-05	19.5315
rs72833022	T	G	T	G	-0.364062	-0.0037		0.0422558	FALSE	FALSE	ebi-a-GCST90018849	6	24338568	0.0952	476116	0.9688	Gastric cancer || id:ebi-a-GCST90018849	TRUE	igd	ebi-gm430-GCST90011672	6	24338340	0.0823771	9.89519e-06	8956	OTU99_7 (Lachnospiraceae) prevalence || id:ebi-gm430-GCST90011672	TRUE	reported	MedicineITLab	TRUE	0.00217657	8956	3.17262e-09	476116	TRUE	1.23475e-05	19.5315
rs67829939	A	G	A	G	0.271032	0.0486		0.0792544	FALSE	FALSE	ebi-a-GCST90018849	1	235005422	0.0487	476116	0.3181	Gastric cancer || id:ebi-a-GCST90018849	TRUE	igd	ebi-gm430-GCST90011630	1	234869675	0.0613255	9.89004e-06	8956	OTU99_124 (Paraprevotella) prevalence || id:ebi-gm430-GCST90011630	TRUE	reported	MedicineITLab	TRUE	0.00217668	8956	2.09172e-06	476116	TRUE	2.22354e-05	19.5325
rs13286578	A	G	A	G	0.182453	0.0061		0.230241	FALSE	FALSE	ebi-a-GCST90018849	9	25719019	0.0165	476116	0.7125	Gastric cancer || id:ebi-a-GCST90018849	TRUE	igd	ebi-gm430-GCST90011665	9	25719021	0.041283	9.88939e-06	8956	OTU99_55 (Barnesiella) prevalence || id:ebi-gm430-GCST90011665	TRUE	reported	MedicineITLab	TRUE	0.0021767	8956	2.87065e-07	476116	TRUE	1.5147e-05	19.5327
rs2319313	A	G	A	G	-0.138204	-0.0522		0.312974	FALSE	FALSE	ebi-a-GCST90018849	3	147440366	0.0312	476116	0.0941196	Gastric cancer || id:ebi-a-GCST90018849	TRUE	igd	ebi-gm430-GCST90011728	3	147722579	0.0312706	9.88695e-06	8956	TestASV_7 (Bacteroides) prevalence || id:ebi-gm430-GCST90011728	TRUE	reported	MedicineITLab	TRUE	0.00217675	8956	5.8792e-06	476116	TRUE	3.33174e-05	19.5331
rs3739330	A	G	A	G	0.243033	-0.0116		0.141037	FALSE	FALSE	ebi-a-GCST90018849	8	79635864	0.0217	476116	0.593401	Gastric cancer || id:ebi-a-GCST90018849	TRUE	igd	ebi-gm430-GCST90011564	8	78723629	0.0549893	9.8862e-06	8956	OTU97_113 (Bacteroidales) prevalence || id:ebi-gm430-GCST90011564	TRUE	reported	MedicineITLab	TRUE	0.00217677	8956	6.00185e-07	476116	TRUE	1.67582e-05	19.5333
rs79845213	A	G	A	G	0.135884	0.0354		0.112482	FALSE	FALSE	ebi-a-GCST90018849	11	101742298	0.0272	476116	0.1925	Gastric cancer || id:ebi-a-GCST90018849	TRUE	igd	ebi-gm430-GCST90011340	11	101871567	0.0307452	9.88537e-06	8956	G_Prevotella abundance || id:ebi-gm430-GCST90011340	TRUE	reported	MedicineITLab	TRUE	0.00217678	8956	3.55759e-06	476116	TRUE	2.66869e-05	19.5334
rs1460187	C	T	C	T	0.347497	-0.1033		0.0648754	FALSE	FALSE	ebi-a-GCST90018849	18	50232579	0.0908	476116	0.2554	Gastric cancer || id:ebi-a-GCST90018849	TRUE	igd	ebi-gm430-GCST90011440	18	52706209	0.0786241	9.88254e-06	8956	OTU99_171 (Bacteroides) abundance || id:ebi-gm430-GCST90011440	TRUE	reported	MedicineITLab	TRUE	0.00217684	8956	2.71842e-06	476116	TRUE	2.41764e-05	19.534
rs12503077	T	C	T	C	0.38155	-0.0194		0.137823	FALSE	FALSE	ebi-a-GCST90018849	4	32252530	0.019	476116	0.3062	Gastric cancer || id:ebi-a-GCST90018849	TRUE	igd	ebi-gm430-GCST90011703	4	32250908	0.0863259	9.87581e-06	8956	TestASV_29 (Barnesiella) prevalence || id:ebi-gm430-GCST90011703	TRUE	reported	MedicineITLab	TRUE	0.00217699	8956	2.1897e-06	476116	TRUE	2.25176e-05	19.5353
rs145596160	T	G	T	G	0.306897	-0.0038		0.0463118	FALSE	FALSE	ebi-a-GCST90018849	1	7089300	0.0442	476116	0.9314	Gastric cancer || id:ebi-a-GCST90018849	TRUE	igd	ebi-gm430-GCST90011302	1	7029240	0.0694356	9.87578e-06	8956	C_Alphaproteobacteria abundance || id:ebi-gm430-GCST90011302	TRUE	reported	MedicineITLab	TRUE	0.00217699	8956	1.55243e-08	476116	TRUE	1.26901e-05	19.5353
rs13355169	G	A	G	A	-0.193082	0.0132		0.783497	FALSE	FALSE	ebi-a-GCST90018849	5	21529	0.0257	476116	0.6079	Gastric cancer || id:ebi-a-GCST90018849	TRUE	igd	ebi-gm430-GCST90011600	5	21529	0.0436845	9.87372e-06	8956	OTU97_46 (Lachnospiraceae) prevalence || id:ebi-gm430-GCST90011600	TRUE	reported	MedicineITLab	TRUE	0.00217703	8956	5.54077e-07	476116	TRUE	1.6524e-05	19.5357
rs6533137	A	C	A	C	0.143606	-0.0195		0.377452	FALSE	FALSE	ebi-a-GCST90018849	4	105066196	0.0193	476116	0.3108	Gastric cancer || id:ebi-a-GCST90018849	TRUE	igd	ebi-gm430-GCST90011593	4	104145039	0.0324902	9.87103e-06	8956	OTU97_31 (Prevotella) prevalence || id:ebi-gm430-GCST90011593	TRUE	reported	MedicineITLab	TRUE	0.00217709	8956	2.14409e-06	476116	TRUE	2.23621e-05	19.5362
rs6030804	A	G	A	G	0.302734	0.0309		0.0860071	FALSE	FALSE	ebi-a-GCST90018849	20	41996739	0.0282	476116	0.2739	Gastric cancer || id:ebi-a-GCST90018849	TRUE	igd	ebi-gm430-GCST90011541	20	43368099	0.0684892	9.86211e-06	8956	G_Barnesiella prevalence || id:ebi-gm430-GCST90011541	TRUE	reported	MedicineITLab	TRUE	0.00217728	8956	2.52178e-06	476116	TRUE	2.35263e-05	19.5379
rs7733998	C	T	C	T	0.179561	-0.001		0.309115	FALSE	FALSE	ebi-a-GCST90018849	5	102711436	0.0169	476116	0.9549	Gastric cancer || id:ebi-a-GCST90018849	TRUE	igd	ebi-gm430-GCST90011493	5	103375735	0.0406223	9.85852e-06	8956	TestASV_17 (Bacteroides) abundance || id:ebi-gm430-GCST90011493	TRUE	reported	MedicineITLab	TRUE	0.00217736	8956	7.35386e-09	476116	TRUE	1.24591e-05	19.5386
rs7734402	G	A	G	A	0.136881	0.0252		0.524631	FALSE	FALSE	ebi-a-GCST90018849	5	178639790	0.0538	476116	0.639699	Gastric cancer || id:ebi-a-GCST90018849	TRUE	igd	ebi-gm430-GCST90011728	5	179212789	0.0309667	9.85806e-06	8956	TestASV_7 (Bacteroides) prevalence || id:ebi-gm430-GCST90011728	TRUE	reported	MedicineITLab	TRUE	0.00217737	8956	4.60814e-07	476116	TRUE	1.60465e-05	19.5387
rs7611574	C	T	C	T	-0.292816	0.0045		0.528224	FALSE	FALSE	ebi-a-GCST90018849	3	170839253	0.016	476116	0.778901	Gastric cancer || id:ebi-a-GCST90018849	TRUE	igd	ebi-gm430-GCST90011384	3	171121464	0.0662434	9.8566e-06	8956	OTU97_235 (Phascolarctobacterium) abundance || id:ebi-gm430-GCST90011384	TRUE	reported	MedicineITLab	TRUE	0.0021774	8956	1.6614e-07	476116	TRUE	1.42959e-05	19.539
rs61611600	C	T	C	T	0.57843	0.0114		0.316203	FALSE	FALSE	ebi-a-GCST90018849	16	15934868	0.0175	476116	0.512201	Gastric cancer || id:ebi-a-GCST90018849	TRUE	igd	ebi-gm430-GCST90011479	16	15841011	0.130852	9.84769e-06	8956	OTU99_94 (Bacteroides) abundance || id:ebi-gm430-GCST90011479	TRUE	reported	MedicineITLab	TRUE	0.0021776	8956	8.91297e-07	476116	TRUE	1.79343e-05	19.5407
rs208707	A	G	A	G	0.236508	0.0025		0.715978	FALSE	FALSE	ebi-a-GCST90018849	6	148891724	0.0165	476116	0.8812	Gastric cancer || id:ebi-a-GCST90018849	TRUE	igd	ebi-gm430-GCST90011566	6	148570588	0.0535023	9.8462e-06	8956	OTU97_119 (Desulfovibrio) prevalence || id:ebi-gm430-GCST90011566	TRUE	reported	MedicineITLab	TRUE	0.00217763	8956	4.82171e-08	476116	TRUE	1.31786e-05	19.541
rs78294892	G	T	G	T	0.496481	-0.1068		0.0876943	FALSE	FALSE	ebi-a-GCST90018849	12	72320756	0.0797	476116	0.1801	Gastric cancer || id:ebi-a-GCST90018849	TRUE	igd	ebi-gm430-GCST90011631	12	71926976	0.112312	9.84549e-06	8956	OTU99_13 (Subdoligranulum) prevalence || id:ebi-gm430-GCST90011631	TRUE	reported	MedicineITLab	TRUE	0.00217764	8956	3.77149e-06	476116	TRUE	2.72071e-05	19.5412
rs2038457	G	A	G	A	-0.344787	0.0055		0.798786	FALSE	FALSE	ebi-a-GCST90018849	20	42239145	0.0181	476116	0.759	Gastric cancer || id:ebi-a-GCST90018849	TRUE	igd	ebi-gm430-GCST90011421	20	43610505	0.0779962	9.8447e-06	8956	OTU99_108 (Cytophagales) abundance || id:ebi-gm430-GCST90011421	TRUE	reported	MedicineITLab	TRUE	0.00217766	8956	1.93935e-07	476116	TRUE	1.44801e-05	19.5413
rs7223704	C	T	C	T	-0.0929211	0.006		0.687382	FALSE	FALSE	ebi-a-GCST90018849	17	76239023	0.0209	476116	0.7719	Gastric cancer || id:ebi-a-GCST90018849	TRUE	igd	ebi-gm430-GCST90011344	17	78242942	0.02102	9.84287e-06	8956	G_Ruminococcus abundance || id:ebi-gm430-GCST90011344	TRUE	reported	MedicineITLab	TRUE	0.0021777	8956	1.73101e-07	476116	TRUE	1.43281e-05	19.5417
rs6892188	C	T	C	T	0.23964	0.0077		0.545497	FALSE	FALSE	ebi-a-GCST90018849	5	53068791	0.0157	476116	0.6233	Gastric cancer || id:ebi-a-GCST90018849	TRUE	igd	ebi-gm430-GCST90011509	5	53772961	0.0542088	9.83872e-06	8956	TestASV_31 (Ruminococcus) abundance || id:ebi-gm430-GCST90011509	TRUE	reported	MedicineITLab	TRUE	0.00217779	8956	5.05209e-07	476116	TRUE	1.62346e-05	19.5425
rs7206062	T	C	T	C	0.262528	-0.048		0.280259	FALSE	FALSE	ebi-a-GCST90018849	16	7751342	0.0258	476116	0.0632397	Gastric cancer || id:ebi-a-GCST90018849	TRUE	igd	ebi-gm430-GCST90011706	16	7701340	0.0593856	9.83643e-06	8956	TestASV_31 (Ruminococcus) prevalence || id:ebi-gm430-GCST90011706	TRUE	reported	MedicineITLab	TRUE	0.00217784	8956	7.26991e-06	476116	TRUE	3.70482e-05	19.5429
rs517010	G	T	G	T	-0.0686706	-0.0086		0.458396	FALSE	FALSE	ebi-a-GCST90018849	6	161935166	0.0168	476116	0.6102	Gastric cancer || id:ebi-a-GCST90018849	TRUE	igd	ebi-gm430-GCST90011483	6	161514134	0.0155336	9.83403e-06	8956	P_Firmicutes abundance || id:ebi-gm430-GCST90011483	TRUE	reported	MedicineITLab	TRUE	0.00217789	8956	5.50386e-07	476116	TRUE	1.64424e-05	19.5434
rs6445465	G	A	G	A	-0.229671	0.0187		0.596145	FALSE	FALSE	ebi-a-GCST90018849	3	65123264	0.0163	476116	0.251	Gastric cancer || id:ebi-a-GCST90018849	TRUE	igd	ebi-gm430-GCST90011447	3	65137589	0.0519516	9.8302e-06	8956	OTU99_24 (Prevotella) abundance || id:ebi-gm430-GCST90011447	TRUE	reported	MedicineITLab	TRUE	0.00217797	8956	2.76437e-06	476116	TRUE	2.41941e-05	19.5441
rs8069539	T	G	T	G	-0.217802	0.0348		0.407699	FALSE	FALSE	ebi-a-GCST90018849	17	77451360	0.0454	476116	0.4431	Gastric cancer || id:ebi-a-GCST90018849	TRUE	igd	ebi-gm430-GCST90011358	17	79455278	0.0492667	9.82969e-06	8956	OTU97_105 (Ruminococcaceae) abundance || id:ebi-gm430-GCST90011358	TRUE	reported	MedicineITLab	TRUE	0.00217798	8956	1.23406e-06	476116	TRUE	1.92063e-05	19.5442
rs11851098	T	C	T	C	-0.187193	0.0184		0.124711	FALSE	FALSE	ebi-a-GCST90018849	14	67933804	0.0576	476116	0.7489	Gastric cancer || id:ebi-a-GCST90018849	TRUE	igd	ebi-gm430-GCST90011619	14	67467087	0.0423427	9.82852e-06	8956	OTU97_97 (Clostridiales) prevalence || id:ebi-gm430-GCST90011619	TRUE	reported	MedicineITLab	TRUE	0.00217801	8956	2.14328e-07	476116	TRUE	1.45967e-05	19.5445
rs4147481	C	A	C	A	0.19666	0.0219		0.499377	FALSE	FALSE	ebi-a-GCST90018849	1	166014715	0.016	476116	0.1694	Gastric cancer || id:ebi-a-GCST90018849	TRUE	igd	ebi-gm430-GCST90011396	1	166045478	0.0444829	9.82332e-06	8956	OTU97_38 (Alphaproteobacteria) abundance || id:ebi-gm430-GCST90011396	TRUE	reported	MedicineITLab	TRUE	0.00217812	8956	3.93492e-06	476116	TRUE	2.76207e-05	19.5455
rs1416734	A	G	A	G	0.305272	-0.0136		0.600841	FALSE	FALSE	ebi-a-GCST90018849	6	122709147	0.0158	476116	0.3909	Gastric cancer || id:ebi-a-GCST90018849	TRUE	igd	ebi-gm430-GCST90011524	6	122388002	0.0690497	9.82225e-06	8956	TestASV_46 (Sutterella) abundance || id:ebi-gm430-GCST90011524	TRUE	reported	MedicineITLab	TRUE	0.00217814	8956	1.55615e-06	476116	TRUE	2.03257e-05	19.5457
rs11741093	T	C	T	C	0.278517	0.0025		0.850187	FALSE	FALSE	ebi-a-GCST90018849	5	147601530	0.0172	476116	0.8836	Gastric cancer || id:ebi-a-GCST90018849	TRUE	igd	ebi-gm430-GCST90011572	5	148221967	0.0629972	9.81984e-06	8956	OTU97_138 (Oscillibacter) prevalence || id:ebi-gm430-GCST90011572	TRUE	reported	MedicineITLab	TRUE	0.0021782	8956	4.43723e-08	476116	TRUE	1.3094e-05	19.5462
rs4889347	T	C	T	C	0.300219	0.0031		0.10918	FALSE	FALSE	ebi-a-GCST90018849	16	81629720	0.0195	476116	0.8742	Gastric cancer || id:ebi-a-GCST90018849	TRUE	igd	ebi-gm430-GCST90011550	16	81596115	0.067906	9.81982e-06	8956	G_Prevotella prevalence || id:ebi-gm430-GCST90011550	TRUE	reported	MedicineITLab	TRUE	0.0021782	8956	5.30815e-08	476116	TRUE	1.32051e-05	19.5462
rs17048805	T	G	T	G	1.26772	0.0188		0.0594722	FALSE	FALSE	ebi-a-GCST90018849	1	219065882	0.0384	476116	0.6248	Gastric cancer || id:ebi-a-GCST90018849	TRUE	igd	ebi-gm430-GCST90011526	1	218892540	0.286741	9.81848e-06	8956	TestASV_48 (Sutterella) abundance || id:ebi-gm430-GCST90011526	TRUE	reported	MedicineITLab	TRUE	0.00217823	8956	5.03433e-07	476116	TRUE	1.61937e-05	19.5464
rs56094346	A	G	A	G	-0.341459	0.0746		0.0869652	FALSE	FALSE	ebi-a-GCST90018849	12	132913224	0.08	476116	0.3507	Gastric cancer || id:ebi-a-GCST90018849	TRUE	igd	ebi-gm430-GCST90011631	12	132336638	0.0772327	9.8165e-06	8956	OTU99_13 (Subdoligranulum) prevalence || id:ebi-gm430-GCST90011631	TRUE	reported	MedicineITLab	TRUE	0.00217827	8956	1.82636e-06	476116	TRUE	2.12191e-05	19.5468
rs79093685	G	A	G	A	-0.212506	0.0173		0.252393	FALSE	FALSE	ebi-a-GCST90018849	1	55837203	0.0172	476116	0.3146	Gastric cancer || id:ebi-a-GCST90018849	TRUE	igd	ebi-gm430-GCST90011696	1	55371530	0.0480643	9.81119e-06	8956	TestASV_22 (Sutterella) prevalence || id:ebi-gm430-GCST90011696	TRUE	reported	MedicineITLab	TRUE	0.00217838	8956	2.12483e-06	476116	TRUE	2.21718e-05	19.5478
rs75240893	G	T	G	T	0.360332	-0.0027		0.052727	FALSE	FALSE	ebi-a-GCST90018849	9	108789369	0.1004	476116	0.9782	Gastric cancer || id:ebi-a-GCST90018849	TRUE	igd	ebi-gm430-GCST90011404	9	106027088	0.0814991	9.81102e-06	8956	OTU97_56 (Ruminococcaceae) abundance || id:ebi-gm430-GCST90011404	TRUE	reported	MedicineITLab	TRUE	0.00217839	8956	1.51897e-09	476116	TRUE	1.21536e-05	19.5479
rs2704421	C	T	C	T	0.149667	0.0058		0.635846	FALSE	FALSE	ebi-a-GCST90018849	4	48228266	0.0162	476116	0.717799	Gastric cancer || id:ebi-a-GCST90018849	TRUE	igd	ebi-gm430-GCST90011624	4	48226249	0.0338501	9.80429e-06	8956	OTU99_110 (Clostridiales) prevalence || id:ebi-gm430-GCST90011624	TRUE	reported	MedicineITLab	TRUE	0.00217853	8956	2.69225e-07	476116	TRUE	1.49127e-05	19.5492
rs184897955	T	C	T	C	0.147167	-0.014		0.060071	FALSE	FALSE	ebi-a-GCST90018849	10	3500359	0.1159	476116	0.9041	Gastric cancer || id:ebi-a-GCST90018849	TRUE	igd	ebi-gm430-GCST90011378	10	3458167	0.0332836	9.79669e-06	8956	OTU97_17 (Parabacteroides) abundance || id:ebi-gm430-GCST90011378	TRUE	reported	MedicineITLab	TRUE	0.0021787	8956	3.06463e-08	476116	TRUE	1.28661e-05	19.5507
rs711253	C	T	C	T	-0.0876885	-0.0094		0.272249	FALSE	FALSE	ebi-a-GCST90018849	2	36681167	0.0183	476116	0.6072	Gastric cancer || id:ebi-a-GCST90018849	TRUE	igd	ebi-gm430-GCST90011496	2	36454024	0.0198314	9.79253e-06	8956	TestASV_2 (Bacteroides) abundance || id:ebi-gm430-GCST90011496	TRUE	reported	MedicineITLab	TRUE	0.00217879	8956	5.54169e-07	476116	TRUE	1.6393e-05	19.5515
rs848502	G	A	G	A	-0.0703317	0.0031		0.535322	FALSE	FALSE	ebi-a-GCST90018849	2	36657735	0.0158	476116	0.8444	Gastric cancer || id:ebi-a-GCST90018849	TRUE	igd	ebi-gm430-GCST90011304	2	36430592	0.015906	9.7923e-06	8956	C_Betaproteobacteria abundance || id:ebi-gm430-GCST90011304	TRUE	reported	MedicineITLab	TRUE	0.00217879	8956	8.08534e-08	476116	TRUE	1.34766e-05	19.5515
rs112605683	A	G	A	G	0.429531	0.0059		0.0922159	FALSE	FALSE	ebi-a-GCST90018849	1	105102799	0.0201	476116	0.767201	Gastric cancer || id:ebi-a-GCST90018849	TRUE	igd	ebi-gm430-GCST90011629	1	104560177	0.0971405	9.79045e-06	8956	OTU99_123 (Phascolarctobacterium) prevalence || id:ebi-gm430-GCST90011629	TRUE	reported	MedicineITLab	TRUE	0.00217883	8956	1.80968e-07	476116	TRUE	1.43108e-05	19.5519
rs17163737	T	G	T	G	-0.274991	-0.0049		0.117129	FALSE	FALSE	ebi-a-GCST90018849	1	223303151	0.0201	476116	0.8093	Gastric cancer || id:ebi-a-GCST90018849	TRUE	igd	ebi-gm430-GCST90011454	1	223129809	0.0621897	9.78797e-06	8956	OTU99_34 (Holdemanella) abundance || id:ebi-gm430-GCST90011454	TRUE	reported	MedicineITLab	TRUE	0.00217889	8956	1.24821e-07	476116	TRUE	1.38737e-05	19.5524
rs324297	G	A	G	A	-0.202354	-0.0301		0.425752	FALSE	FALSE	ebi-a-GCST90018849	11	29683170	0.0157	476116	0.0549402	Gastric cancer || id:ebi-a-GCST90018849	TRUE	igd	ebi-gm430-GCST90011473	11	29661623	0.0457627	9.78733e-06	8956	OTU99_78 (Clostridiales) abundance || id:ebi-gm430-GCST90011473	TRUE	reported	MedicineITLab	TRUE	0.0021789	8956	7.72004e-06	476116	TRUE	3.81315e-05	19.5525
rs10069201	C	T	C	T	-0.430976	0.03		0.149538	FALSE	FALSE	ebi-a-GCST90018849	5	43706050	0.02	476116	0.1329	Gastric cancer || id:ebi-a-GCST90018849	TRUE	igd	ebi-gm430-GCST90011519	5	43705948	0.097462	9.77973e-06	8956	TestASV_41 (Barnesiella) abundance || id:ebi-gm430-GCST90011519	TRUE	reported	MedicineITLab	TRUE	0.00217907	8956	4.72574e-06	476116	TRUE	2.97509e-05	19.554
rs1126230	T	G	T	G	-0.231705	0.0113		0.560751	FALSE	FALSE	ebi-a-GCST90018849	3	55687722	0.0165	476116	0.4952	Gastric cancer || id:ebi-a-GCST90018849	TRUE	igd	ebi-gm430-GCST90011721	3	55653694	0.0523981	9.77924e-06	8956	TestASV_45 (Clostridiales) prevalence || id:ebi-gm430-GCST90011721	TRUE	reported	MedicineITLab	TRUE	0.00217908	8956	9.85094e-07	476116	TRUE	1.81821e-05	19.5541
rs17151037	T	C	T	C	-0.240048	0.0062		0.202409	FALSE	FALSE	ebi-a-GCST90018849	7	78200751	0.0168	476116	0.7116	Gastric cancer || id:ebi-a-GCST90018849	TRUE	igd	ebi-gm430-GCST90011502	7	78571434	0.0542834	9.77379e-06	8956	TestASV_25 (Sutterella) abundance || id:ebi-gm430-GCST90011502	TRUE	reported	MedicineITLab	TRUE	0.0021792	8956	2.86058e-07	476116	TRUE	1.49691e-05	19.5551
rs547629	G	A	G	A	0.142708	-0.01		0.622949	FALSE	FALSE	ebi-a-GCST90018849	18	24207802	0.0166	476116	0.5459	Gastric cancer || id:ebi-a-GCST90018849	TRUE	igd	ebi-gm430-GCST90011563	18	26627838	0.0322712	9.77275e-06	8956	OTU97_11 (Parabacteroides) prevalence || id:ebi-gm430-GCST90011563	TRUE	reported	MedicineITLab	TRUE	0.00217922	8956	7.62206e-07	476116	TRUE	1.72765e-05	19.5553
rs7216066	G	A	G	A	-0.298961	0.0198		0.114144	FALSE	FALSE	ebi-a-GCST90018849	17	13490378	0.0447	476116	0.6582	Gastric cancer || id:ebi-a-GCST90018849	TRUE	igd	ebi-gm430-GCST90011639	17	13587061	0.067604	9.76814e-06	8956	OTU99_166 (Prevotella) prevalence || id:ebi-gm430-GCST90011639	TRUE	reported	MedicineITLab	TRUE	0.00217932	8956	4.12102e-07	476116	TRUE	1.56578e-05	19.5562
rs7469836	T	C	T	C	-0.395334	0.0221		0.0672724	FALSE	FALSE	ebi-a-GCST90018849	9	27223986	0.0344	476116	0.5199	Gastric cancer || id:ebi-a-GCST90018849	TRUE	igd	ebi-gm430-GCST90011647	9	27223988	0.0893962	9.76722e-06	8956	OTU99_23 (Faecalibacterium) prevalence || id:ebi-gm430-GCST90011647	TRUE	reported	MedicineITLab	TRUE	0.00217934	8956	8.66875e-07	476116	TRUE	1.76956e-05	19.5564
rs17580572	A	G	A	G	0.249809	0.0018		0.187196	FALSE	FALSE	ebi-a-GCST90018849	6	16153962	0.0204	476116	0.9287	Gastric cancer || id:ebi-a-GCST90018849	TRUE	igd	ebi-gm430-GCST90011513	6	16153731	0.0564887	9.7665e-06	8956	TestASV_35 (Alphaproteobacteria) abundance || id:ebi-gm430-GCST90011513	TRUE	reported	MedicineITLab	TRUE	0.00217935	8956	1.63521e-08	476116	TRUE	1.25704e-05	19.5566
rs7665915	A	G	A	G	0.161426	0.0298		0.320015	FALSE	FALSE	ebi-a-GCST90018849	4	15665806	0.0161	476116	0.0633301	Gastric cancer || id:ebi-a-GCST90018849	TRUE	igd	ebi-gm430-GCST90011560	4	15664183	0.0365026	9.76474e-06	8956	OTU97_106 (Ruminococcaceae) prevalence || id:ebi-gm430-GCST90011560	TRUE	reported	MedicineITLab	TRUE	0.00217939	8956	7.19559e-06	476116	TRUE	3.65907e-05	19.5569
rs6537038	G	A	G	A	0.263705	0.0085		0.617067	FALSE	FALSE	ebi-a-GCST90018849	4	142166712	0.017	476116	0.616	Gastric cancer || id:ebi-a-GCST90018849	TRUE	igd	ebi-gm430-GCST90011698	4	141245558	0.0596286	9.75882e-06	8956	TestASV_24 (Bacteroides) prevalence || id:ebi-gm430-GCST90011698	TRUE	reported	MedicineITLab	TRUE	0.00217952	8956	5.25084e-07	476116	TRUE	1.62019e-05	19.5581
rs2126635	C	T	C	T	0.110983	0.0261		0.797319	FALSE	FALSE	ebi-a-GCST90018849	4	22434907	0.0214	476116	0.2229	Gastric cancer || id:ebi-a-GCST90018849	TRUE	igd	ebi-gm430-GCST90011412	4	22433284	0.0250953	9.75808e-06	8956	OTU97_8 (Ruminococcaceae) abundance || id:ebi-gm430-GCST90011412	TRUE	reported	MedicineITLab	TRUE	0.00217954	8956	3.12422e-06	476116	TRUE	2.50966e-05	19.5582
rs17278370	A	G	A	G	-0.694243	0.1828		0.0914022	FALSE	FALSE	ebi-a-GCST90018849	14	44149040	0.0798	476116	0.02192	Gastric cancer || id:ebi-a-GCST90018849	TRUE	igd	ebi-gm430-GCST90011384	14	43679837	0.15698	9.75738e-06	8956	OTU97_235 (Phascolarctobacterium) abundance || id:ebi-gm430-GCST90011384	TRUE	reported	MedicineITLab	TRUE	0.00217955	8956	1.10213e-05	476116	TRUE	4.73314e-05	19.5583
rs35056065	T	C	T	C	-0.252901	-0.0198		0.071228	FALSE	FALSE	ebi-a-GCST90018849	12	28922599	0.0858	476116	0.8172	Gastric cancer || id:ebi-a-GCST90018849	TRUE	igd	ebi-gm430-GCST90011321	12	28769666	0.0571849	9.75583e-06	8956	G_Alphaproteobacteria abundance || id:ebi-gm430-GCST90011321	TRUE	reported	MedicineITLab	TRUE	0.00217959	8956	1.11852e-07	476116	TRUE	1.37183e-05	19.5586
rs498045	G	A	G	A	-0.234293	0.0203		0.487465	FALSE	FALSE	ebi-a-GCST90018849	11	66362997	0.0158	476116	0.1987	Gastric cancer || id:ebi-a-GCST90018849	TRUE	igd	ebi-gm430-GCST90011369	11	66595526	0.0529773	9.75579e-06	8956	OTU97_130 (Butyrivibrio) abundance || id:ebi-gm430-GCST90011369	TRUE	reported	MedicineITLab	TRUE	0.00217959	8956	3.46709e-06	476116	TRUE	2.6094e-05	19.5587
rs2946385	T	G	T	G	0.180422	0.0138		0.372816	FALSE	FALSE	ebi-a-GCST90018849	4	23886323	0.0164	476116	0.399	Gastric cancer || id:ebi-a-GCST90018849	TRUE	igd	ebi-gm430-GCST90011590	4	23884700	0.0407959	9.75415e-06	8956	OTU97_277 (Prevotella) prevalence || id:ebi-gm430-GCST90011590	TRUE	reported	MedicineITLab	TRUE	0.00217962	8956	1.48716e-06	476116	TRUE	1.99552e-05	19.559
rs6030804	A	G	A	G	0.295937	0.0309		0.0860071	FALSE	FALSE	ebi-a-GCST90018849	20	41996739	0.0282	476116	0.2739	Gastric cancer || id:ebi-a-GCST90018849	TRUE	igd	ebi-gm430-GCST90011603	20	43368099	0.0669144	9.75092e-06	8956	OTU97_51 (Barnesiella) prevalence || id:ebi-gm430-GCST90011603	TRUE	reported	MedicineITLab	TRUE	0.00217969	8956	2.52178e-06	476116	TRUE	2.32741e-05	19.5596
rs296273	C	T	C	T	-0.313801	0.0551		0.87776	FALSE	FALSE	ebi-a-GCST90018849	5	106128647	0.0369	476116	0.1355	Gastric cancer || id:ebi-a-GCST90018849	TRUE	igd	ebi-gm430-GCST90011691	5	106792946	0.0709514	9.74489e-06	8956	TestASV_18 (Prevotella) prevalence || id:ebi-gm430-GCST90011691	TRUE	reported	MedicineITLab	TRUE	0.00217982	8956	4.68314e-06	476116	TRUE	2.95317e-05	19.5608
rs112556640	T	C	T	C	0.26448	-0.0199		0.200841	FALSE	FALSE	ebi-a-GCST90018849	8	94262465	0.0177	476116	0.2605	Gastric cancer || id:ebi-a-GCST90018849	TRUE	igd	ebi-gm430-GCST90011448	8	93250237	0.0597994	9.74342e-06	8956	OTU99_26 (Parasutterella) abundance || id:ebi-gm430-GCST90011448	TRUE	reported	MedicineITLab	TRUE	0.00217986	8956	2.6549e-06	476116	TRUE	2.36615e-05	19.5611
rs61766225	A	G	A	G	0.343459	0.002		0.115797	FALSE	FALSE	ebi-a-GCST90018849	1	30862723	0.0185	476116	0.9132	Gastric cancer || id:ebi-a-GCST90018849	TRUE	igd	ebi-gm430-GCST90011564	1	30389876	0.0776564	9.74277e-06	8956	OTU97_113 (Bacteroidales) prevalence || id:ebi-gm430-GCST90011564	TRUE	reported	MedicineITLab	TRUE	0.00217987	8956	2.45474e-08	476116	TRUE	1.26964e-05	19.5612
rs114912314	T	C	T	C	-0.925957	-0.0485		0.0329233	FALSE	FALSE	ebi-a-GCST90018849	6	32830958	0.0498	476116	0.3294	Gastric cancer || id:ebi-a-GCST90018849	TRUE	igd	ebi-gm430-GCST90011526	6	32863181	0.209358	9.74141e-06	8956	TestASV_48 (Sutterella) abundance || id:ebi-gm430-GCST90011526	TRUE	reported	MedicineITLab	TRUE	0.0021799	8956	1.99211e-06	476116	TRUE	2.15997e-05	19.5615
rs509764	G	A	G	A	-0.0786642	0.0056		0.612626	FALSE	FALSE	ebi-a-GCST90018849	20	3716457	0.0158	476116	0.7218	Gastric cancer || id:ebi-a-GCST90018849	TRUE	igd	ebi-gm430-GCST90011378	20	3735810	0.0177858	9.74071e-06	8956	OTU97_17 (Parabacteroides) abundance || id:ebi-gm430-GCST90011378	TRUE	reported	MedicineITLab	TRUE	0.00217992	8956	2.63846e-07	476116	TRUE	1.4786e-05	19.5616
rs13132612	G	A	G	A	0.0918344	-0.0095		0.301377	FALSE	FALSE	ebi-a-GCST90018849	4	141741950	0.0274	476116	0.730099	Gastric cancer || id:ebi-a-GCST90018849	TRUE	igd	ebi-gm430-GCST90011325	4	140820796	0.0207636	9.74027e-06	8956	G_Barnesiella abundance || id:ebi-gm430-GCST90011325	TRUE	reported	MedicineITLab	TRUE	0.00217993	8956	2.52485e-07	476116	TRUE	1.47151e-05	19.5617
rs9868965	T	C	T	C	0.317965	-0.0006		0.101123	FALSE	FALSE	ebi-a-GCST90018849	3	191139587	0.0202	476116	0.9748	Gastric cancer || id:ebi-a-GCST90018849	TRUE	igd	ebi-gm430-GCST90011549	3	191421798	0.0718872	9.72913e-06	8956	G_Porphyromonadaceae prevalence || id:ebi-gm430-GCST90011549	TRUE	reported	MedicineITLab	TRUE	0.00218017	8956	1.85306e-09	476116	TRUE	1.20753e-05	19.5639
rs4035022	A	G	A	G	0.288239	0.0627		0.0992221	FALSE	FALSE	ebi-a-GCST90018849	2	201744352	0.0655	476116	0.3378	Gastric cancer || id:ebi-a-GCST90018849	TRUE	igd	ebi-gm430-GCST90011681	2	200879629	0.0651658	9.72676e-06	8956	OTU99_98 (Phascolarctobacterium) prevalence || id:ebi-gm430-GCST90011681	TRUE	reported	MedicineITLab	TRUE	0.00218022	8956	1.9246e-06	476116	TRUE	2.13521e-05	19.5643
rs599877	T	C	T	C	0.202731	-0.0081		0.197857	FALSE	FALSE	ebi-a-GCST90018849	13	98974267	0.0402	476116	0.8395	Gastric cancer || id:ebi-a-GCST90018849	TRUE	igd	ebi-gm430-GCST90011701	13	98322013	0.0458339	9.7259e-06	8956	TestASV_27 (Ruminococcaceae) prevalence || id:ebi-gm430-GCST90011701	TRUE	reported	MedicineITLab	TRUE	0.00218024	8956	8.52721e-08	476116	TRUE	1.34314e-05	19.5645
rs3900100	T	G	T	G	0.148957	-0.0035		0.5429	FALSE	FALSE	ebi-a-GCST90018849	5	28989968	0.0205	476116	0.8632	Gastric cancer || id:ebi-a-GCST90018849	TRUE	igd	ebi-gm430-GCST90011429	5	28989861	0.033676	9.72359e-06	8956	OTU99_124 (Paraprevotella) abundance || id:ebi-gm430-GCST90011429	TRUE	reported	MedicineITLab	TRUE	0.00218029	8956	6.12234e-08	476116	TRUE	1.31745e-05	19.565
rs10162787	C	A	C	A	0.503043	-0.0107		0.898648	FALSE	FALSE	ebi-a-GCST90018849	15	25189428	0.0496	476116	0.8292	Gastric cancer || id:ebi-a-GCST90018849	TRUE	igd	ebi-gm430-GCST90011713	15	24944281	0.113726	9.72092e-06	8956	TestASV_38 (Ruminococcus) prevalence || id:ebi-gm430-GCST90011713	TRUE	reported	MedicineITLab	TRUE	0.00218035	8956	9.77447e-08	476116	TRUE	1.35437e-05	19.5655
rs10925490	G	A	G	A	0.688123	-0.179		0.0626679	FALSE	FALSE	ebi-a-GCST90018849	1	237827646	0.0919	476116	0.0515098	Gastric cancer || id:ebi-a-GCST90018849	TRUE	igd	ebi-gm430-GCST90011517	1	237664346	0.155566	9.71755e-06	8956	TestASV_39 (Bacteroides) abundance || id:ebi-gm430-GCST90011517	TRUE	reported	MedicineITLab	TRUE	0.00218042	8956	7.96821e-06	476116	TRUE	3.8568e-05	19.5662
rs10519906	T	C	T	C	0.22826	-0.0478		0.0994639	FALSE	FALSE	ebi-a-GCST90018849	5	125693353	0.0264	476116	0.0696996	Gastric cancer || id:ebi-a-GCST90018849	TRUE	igd	ebi-gm430-GCST90011454	5	126357661	0.051603	9.71644e-06	8956	OTU99_34 (Holdemanella) abundance || id:ebi-gm430-GCST90011454	TRUE	reported	MedicineITLab	TRUE	0.00218045	8956	6.88548e-06	476116	TRUE	3.55644e-05	19.5664
rs7761768	T	C	T	C	-0.20798	0.027		0.446857	FALSE	FALSE	ebi-a-GCST90018849	6	123411076	0.019	476116	0.1562	Gastric cancer || id:ebi-a-GCST90018849	TRUE	igd	ebi-gm430-GCST90011472	6	123089931	0.0470181	9.71531e-06	8956	OTU99_72 (Parabacteroides) abundance || id:ebi-gm430-GCST90011472	TRUE	reported	MedicineITLab	TRUE	0.00218047	8956	4.24138e-06	476116	TRUE	2.82041e-05	19.5666
rs34413912	T	C	T	C	0.2636	0.0027		0.368044	FALSE	FALSE	ebi-a-GCST90018849	1	159826648	0.0183	476116	0.8825	Gastric cancer || id:ebi-a-GCST90018849	TRUE	igd	ebi-gm430-GCST90011506	1	159856858	0.0595916	9.71377e-06	8956	TestASV_29 (Barnesiella) abundance || id:ebi-gm430-GCST90011506	TRUE	reported	MedicineITLab	TRUE	0.0021805	8956	4.57209e-08	476116	TRUE	1.29734e-05	19.5669
rs36079197	C	T	C	T	-0.282314	-0.0023		0.174835	FALSE	FALSE	ebi-a-GCST90018849	6	102732866	0.0241	476116	0.9253	Gastric cancer || id:ebi-a-GCST90018849	TRUE	igd	ebi-gm430-GCST90011727	6	102284991	0.0638215	9.71148e-06	8956	TestASV_6 (Subdoligranulum) prevalence || id:ebi-gm430-GCST90011727	TRUE	reported	MedicineITLab	TRUE	0.00218055	8956	1.91298e-08	476116	TRUE	1.25572e-05	19.5673
rs62103298	G	A	G	A	0.233152	0.0069		0.264686	FALSE	FALSE	ebi-a-GCST90018849	18	46343913	0.0183	476116	0.7079	Gastric cancer || id:ebi-a-GCST90018849	TRUE	igd	ebi-gm430-GCST90011719	18	48817542	0.0527056	9.70394e-06	8956	TestASV_43 (Parasutterella) prevalence || id:ebi-gm430-GCST90011719	TRUE	reported	MedicineITLab	TRUE	0.00218072	8956	2.98597e-07	476116	TRUE	1.49388e-05	19.5688
rs8035872	T	C	T	C	-0.17941	-0.0266		0.817005	FALSE	FALSE	ebi-a-GCST90018849	15	97998761	0.0258	476116	0.3029	Gastric cancer || id:ebi-a-GCST90018849	TRUE	igd	ebi-gm430-GCST90011454	15	97455531	0.0405549	9.69461e-06	8956	OTU99_34 (Holdemanella) abundance || id:ebi-gm430-GCST90011454	TRUE	reported	MedicineITLab	TRUE	0.00218092	8956	2.23261e-06	476116	TRUE	2.22577e-05	19.5707
rs12908530	T	C	T	C	0.27815	-0.0219		0.0817246	FALSE	FALSE	ebi-a-GCST90018849	15	79582389	0.0416	476116	0.5993	Gastric cancer || id:ebi-a-GCST90018849	TRUE	igd	ebi-gm430-GCST90011406	15	79290047	0.0628739	9.69166e-06	8956	OTU97_6 (Sutterella) abundance || id:ebi-gm430-GCST90011406	TRUE	reported	MedicineITLab	TRUE	0.00218099	8956	5.8209e-07	476116	TRUE	1.63578e-05	19.5713
rs13084124	C	T	C	T	-0.454461	0.09		0.0761762	FALSE	FALSE	ebi-a-GCST90018849	3	106292918	0.0838	476116	0.2832	Gastric cancer || id:ebi-a-GCST90018849	TRUE	igd	ebi-gm430-GCST90011506	3	106574071	0.102727	9.69073e-06	8956	TestASV_29 (Barnesiella) abundance || id:ebi-gm430-GCST90011506	TRUE	reported	MedicineITLab	TRUE	0.00218101	8956	2.42262e-06	476116	TRUE	2.28353e-05	19.5714
rs2104121	G	A	G	A	0.345861	0.0024		0.248639	FALSE	FALSE	ebi-a-GCST90018849	14	88704303	0.0171	476116	0.8878	Gastric cancer || id:ebi-a-GCST90018849	TRUE	igd	ebi-gm430-GCST90011700	14	88237959	0.0781787	9.6901e-06	8956	TestASV_26 (Phascolarctobacterium) prevalence || id:ebi-gm430-GCST90011700	TRUE	reported	MedicineITLab	TRUE	0.00218102	8956	4.13732e-08	476116	TRUE	1.28849e-05	19.5716
rs6907193	C	A	C	A	0.187074	0.0417		0.871753	FALSE	FALSE	ebi-a-GCST90018849	6	106434872	0.0831	476116	0.615601	Gastric cancer || id:ebi-a-GCST90018849	TRUE	igd	ebi-gm430-GCST90011321	6	105986997	0.042286	9.68792e-06	8956	G_Alphaproteobacteria abundance || id:ebi-gm430-GCST90011321	TRUE	reported	MedicineITLab	TRUE	0.00218107	8956	5.28882e-07	476116	TRUE	1.6106e-05	19.572
rs61870802	T	C	T	C	0.385491	0.0095		0.116715	FALSE	FALSE	ebi-a-GCST90018849	11	2692442	0.0326	476116	0.7701	Gastric cancer || id:ebi-a-GCST90018849	TRUE	igd	ebi-gm430-GCST90011622	11	2671212	0.0871336	9.68291e-06	8956	OTU99_108 (Cytophagales) prevalence || id:ebi-gm430-GCST90011622	TRUE	reported	MedicineITLab	TRUE	0.00218118	8956	1.78361e-07	476116	TRUE	1.41393e-05	19.573
rs113085515	A	G	A	G	0.37381	0.0015		0.13072	FALSE	FALSE	ebi-a-GCST90018849	20	62604493	0.0659	476116	0.9823	Gastric cancer || id:ebi-a-GCST90018849	TRUE	igd	ebi-gm430-GCST90011720	20	63973140	0.084491	9.67745e-06	8956	TestASV_44 (Parasutterella) prevalence || id:ebi-gm430-GCST90011720	TRUE	reported	MedicineITLab	TRUE	0.0021813	8956	1.08818e-09	476116	TRUE	1.19606e-05	19.5741
rs113959293	T	C	T	C	0.424387	-0.0558		0.0931733	FALSE	FALSE	ebi-a-GCST90018849	3	130668511	0.0771	476116	0.4687	Gastric cancer || id:ebi-a-GCST90018849	TRUE	igd	ebi-gm430-GCST90011723	3	130949667	0.0959168	9.66513e-06	8956	TestASV_47 (Parasutterella) prevalence || id:ebi-gm430-GCST90011723	TRUE	reported	MedicineITLab	TRUE	0.00218157	8956	1.10014e-06	476116	TRUE	1.84105e-05	19.5765
rs35875369	G	A	G	A	-0.18603	-0.0012		0.247786	FALSE	FALSE	ebi-a-GCST90018849	18	22308880	0.0172	476116	0.9448	Gastric cancer || id:ebi-a-GCST90018849	TRUE	igd	ebi-gm430-GCST90011468	18	24728916	0.0420447	9.66288e-06	8956	OTU99_6 (Sutterella) abundance || id:ebi-gm430-GCST90011468	TRUE	reported	MedicineITLab	TRUE	0.00218162	8956	1.02234e-08	476116	TRUE	1.22978e-05	19.5769
rs12534102	A	C	A	C	0.258284	-0.0272		0.124852	FALSE	FALSE	ebi-a-GCST90018849	7	16300179	0.0282	476116	0.3357	Gastric cancer || id:ebi-a-GCST90018849	TRUE	igd	ebi-gm430-GCST90011702	7	16260554	0.0583746	9.66253e-06	8956	TestASV_28 (Holdemanella) prevalence || id:ebi-gm430-GCST90011702	TRUE	reported	MedicineITLab	TRUE	0.00218163	8956	1.95401e-06	476116	TRUE	2.13116e-05	19.577
rs11077813	C	T	C	T	0.201134	0.0191		0.366481	FALSE	FALSE	ebi-a-GCST90018849	17	74336545	0.0164	476116	0.2459	Gastric cancer || id:ebi-a-GCST90018849	TRUE	igd	ebi-gm430-GCST90011493	17	76340464	0.0454581	9.66159e-06	8956	TestASV_17 (Bacteroides) abundance || id:ebi-gm430-GCST90011493	TRUE	reported	MedicineITLab	TRUE	0.00218165	8956	2.84883e-06	476116	TRUE	2.40512e-05	19.5772
rs6667542	A	G	A	G	-0.235004	-0.0421		0.35359	FALSE	FALSE	ebi-a-GCST90018849	1	168487659	0.022	476116	0.0556199	Gastric cancer || id:ebi-a-GCST90018849	TRUE	igd	ebi-gm430-GCST90011494	1	168518421	0.0531119	9.65756e-06	8956	TestASV_18 (Prevotella) abundance || id:ebi-gm430-GCST90011494	TRUE	reported	MedicineITLab	TRUE	0.00218174	8956	7.69138e-06	476116	TRUE	3.75833e-05	19.578
rs7150922	A	G	A	G	0.269652	-0.0029		0.488649	FALSE	FALSE	ebi-a-GCST90018849	14	37337059	0.0166	476116	0.8618	Gastric cancer || id:ebi-a-GCST90018849	TRUE	igd	ebi-gm430-GCST90011476	14	36867854	0.06094	9.65007e-06	8956	OTU99_85 (Alistipes) abundance || id:ebi-gm430-GCST90011476	TRUE	reported	MedicineITLab	TRUE	0.0021819	8956	6.41016e-08	476116	TRUE	1.31095e-05	19.5795
rs12594480	T	C	T	C	0.295783	0.0198		0.209176	FALSE	FALSE	ebi-a-GCST90018849	15	62520463	0.0172	476116	0.2496	Gastric cancer || id:ebi-a-GCST90018849	TRUE	igd	ebi-gm430-GCST90011573	15	62228264	0.0668455	9.65003e-06	8956	OTU97_140 (Bacteroides) prevalence || id:ebi-gm430-GCST90011573	TRUE	reported	MedicineITLab	TRUE	0.0021819	8956	2.78331e-06	476116	TRUE	2.38295e-05	19.5795
rs28470766	A	G	A	G	0.14636	-0.0349		0.0950046	FALSE	FALSE	ebi-a-GCST90018849	15	36014794	0.0771	476116	0.651199	Gastric cancer || id:ebi-a-GCST90018849	TRUE	igd	ebi-gm430-GCST90011430	15	35722593	0.0330766	9.6499e-06	8956	OTU99_13 (Subdoligranulum) abundance || id:ebi-gm430-GCST90011430	TRUE	reported	MedicineITLab	TRUE	0.00218191	8956	4.30359e-07	476116	TRUE	1.55669e-05	19.5795
rs3910692	A	G	A	G	0.279805	-0.0261		0.079212	FALSE	FALSE	ebi-a-GCST90018849	2	151318296	0.0454	476116	0.5652	Gastric cancer || id:ebi-a-GCST90018849	TRUE	igd	ebi-gm430-GCST90011537	2	150461782	0.0632344	9.64915e-06	8956	G_Alloprevotella prevalence || id:ebi-gm430-GCST90011537	TRUE	reported	MedicineITLab	TRUE	0.00218192	8956	6.94158e-07	476116	TRUE	1.67802e-05	19.5797
rs7835066	T	C	T	C	0.130443	0.0213		0.141122	FALSE	FALSE	ebi-a-GCST90018849	8	49344415	0.0667	476116	0.75	Gastric cancer || id:ebi-a-GCST90018849	TRUE	igd	ebi-gm430-GCST90011375	8	48431855	0.0294791	9.64786e-06	8956	OTU97_16 (Faecalibacterium) abundance || id:ebi-gm430-GCST90011375	TRUE	reported	MedicineITLab	TRUE	0.00218195	8956	2.14189e-07	476116	TRUE	1.4335e-05	19.5799
rs11776943	T	C	T	C	0.30549	-0.0243		0.0851204	FALSE	FALSE	ebi-a-GCST90018849	8	18280550	0.0246	476116	0.323	Gastric cancer || id:ebi-a-GCST90018849	TRUE	igd	ebi-gm430-GCST90011693	8	18423040	0.0690382	9.64708e-06	8956	TestASV_2 (Bacteroides) prevalence || id:ebi-gm430-GCST90011693	TRUE	reported	MedicineITLab	TRUE	0.00218197	8956	2.04942e-06	476116	TRUE	2.15814e-05	19.5801
rs279890	C	T	C	T	0.276794	0.0058		0.82291	FALSE	FALSE	ebi-a-GCST90018849	9	978108	0.0205	476116	0.778599	Gastric cancer || id:ebi-a-GCST90018849	TRUE	igd	ebi-gm430-GCST90011543	9	978108	0.0625525	9.64485e-06	8956	G_Coprococcus prevalence || id:ebi-gm430-GCST90011543	TRUE	reported	MedicineITLab	TRUE	0.00218202	8956	1.68127e-07	476116	TRUE	1.40115e-05	19.5805
rs12959413	T	C	T	C	0.0798749	0.0112		0.26155	FALSE	FALSE	ebi-a-GCST90018849	18	49507841	0.0182	476116	0.5369	Gastric cancer || id:ebi-a-GCST90018849	TRUE	igd	ebi-gm430-GCST90011311	18	51981471	0.0180506	9.64181e-06	8956	F_Coriobacteriaceae abundance || id:ebi-gm430-GCST90011311	TRUE	reported	MedicineITLab	TRUE	0.00218208	8956	7.95393e-07	476116	TRUE	1.71895e-05	19.5811
rs12959413	T	C	T	C	0.0798749	0.0112		0.26155	FALSE	FALSE	ebi-a-GCST90018849	18	49507841	0.0182	476116	0.5369	Gastric cancer || id:ebi-a-GCST90018849	TRUE	igd	ebi-gm430-GCST90011351	18	51981471	0.0180506	9.64181e-06	8956	O_Coriobacteriales abundance || id:ebi-gm430-GCST90011351	TRUE	reported	MedicineITLab	TRUE	0.00218208	8956	7.95393e-07	476116	TRUE	1.71895e-05	19.5811
rs142085364	G	A	G	A	0.455277	-0.0155		0.0707065	FALSE	FALSE	ebi-a-GCST90018849	2	220338929	0.0438	476116	0.7224	Gastric cancer || id:ebi-a-GCST90018849	TRUE	igd	ebi-gm430-GCST90011515	2	219474207	0.102885	9.6403e-06	8956	TestASV_37 (Ruminococcaceae) abundance || id:ebi-gm430-GCST90011515	TRUE	reported	MedicineITLab	TRUE	0.00218212	8956	2.63029e-07	476116	TRUE	1.4633e-05	19.5814
rs17501478	C	T	C	T	0.419916	0.0134		0.0581089	FALSE	FALSE	ebi-a-GCST90018849	13	66921372	0.0465	476116	0.7738	Gastric cancer || id:ebi-a-GCST90018849	TRUE	igd	ebi-gm430-GCST90011691	13	66347240	0.094894	9.63949e-06	8956	TestASV_18 (Prevotella) prevalence || id:ebi-gm430-GCST90011691	TRUE	reported	MedicineITLab	TRUE	0.00218213	8956	1.74419e-07	476116	TRUE	1.40495e-05	19.5816
rs320204	T	C	T	C	-0.0899213	-0.016		0.580176	FALSE	FALSE	ebi-a-GCST90018849	9	104943443	0.0193	476116	0.4067	Gastric cancer || id:ebi-a-GCST90018849	TRUE	igd	ebi-gm430-GCST90011507	9	102181161	0.0203202	9.6347e-06	8956	TestASV_3 (Bacteroides) abundance || id:ebi-gm430-GCST90011507	TRUE	reported	MedicineITLab	TRUE	0.00218224	8956	1.44349e-06	476116	TRUE	1.95723e-05	19.5825
rs13050671	C	A	C	A	-0.11167	-0.0077		0.365226	FALSE	FALSE	ebi-a-GCST90018849	21	19813623	0.0568	476116	0.8924	Gastric cancer || id:ebi-a-GCST90018849	TRUE	igd	ebi-gm430-GCST90011455	21	18441306	0.0252348	9.63364e-06	8956	OTU99_35 (Ruminococcus) abundance || id:ebi-gm430-GCST90011455	TRUE	reported	MedicineITLab	TRUE	0.00218226	8956	3.85988e-08	476116	TRUE	1.27735e-05	19.5827
rs298372	G	A	G	A	0.159095	0.008		0.260678	FALSE	FALSE	ebi-a-GCST90018849	5	73800321	0.0168	476116	0.636601	Gastric cancer || id:ebi-a-GCST90018849	TRUE	igd	ebi-gm430-GCST90011420	5	74504496	0.0359517	9.63314e-06	8956	OTU99_106 (Barnesiella) abundance || id:ebi-gm430-GCST90011420	TRUE	reported	MedicineITLab	TRUE	0.00218227	8956	4.76267e-07	476116	TRUE	1.57675e-05	19.5828
rs17302451	T	C	T	C	0.115062	0.003		0.101493	FALSE	FALSE	ebi-a-GCST90018849	1	61182285	0.0627	476116	0.9623	Gastric cancer || id:ebi-a-GCST90018849	TRUE	igd	ebi-gm430-GCST90011329	1	60716613	0.0260011	9.63204e-06	8956	G_Coprococcus abundance || id:ebi-gm430-GCST90011329	TRUE	reported	MedicineITLab	TRUE	0.0021823	8956	4.80835e-09	476116	TRUE	1.20931e-05	19.583
rs11808174	A	G	A	G	0.0852853	-0.0086		0.246346	FALSE	FALSE	ebi-a-GCST90018849	1	64884113	0.0193	476116	0.6569	Gastric cancer || id:ebi-a-GCST90018849	TRUE	igd	ebi-gm430-GCST90011378	1	64418430	0.0192722	9.63127e-06	8956	OTU97_17 (Parabacteroides) abundance || id:ebi-gm430-GCST90011378	TRUE	reported	MedicineITLab	TRUE	0.00218232	8956	4.17034e-07	476116	TRUE	1.54704e-05	19.5832
rs372715	T	C	T	C	0.483424	0.1266		0.07818	FALSE	FALSE	ebi-a-GCST90018849	6	4658843	0.156	476116	0.4171	Gastric cancer || id:ebi-a-GCST90018849	TRUE	igd	ebi-gm430-GCST90011634	6	4658609	0.10924	9.62944e-06	8956	OTU99_140 (Desulfovibrio) prevalence || id:ebi-gm430-GCST90011634	TRUE	reported	MedicineITLab	TRUE	0.00218236	8956	1.38327e-06	476116	TRUE	1.93548e-05	19.5836
rs12697022	A	G	A	G	-0.162849	0.0285		0.36604	FALSE	FALSE	ebi-a-GCST90018849	5	64020909	0.016	476116	0.0749204	Gastric cancer || id:ebi-a-GCST90018849	TRUE	igd	ebi-gm430-GCST90011549	5	64725082	0.0367986	9.62606e-06	8956	G_Porphyromonadaceae prevalence || id:ebi-gm430-GCST90011549	TRUE	reported	MedicineITLab	TRUE	0.00218243	8956	6.66401e-06	476116	TRUE	3.46491e-05	19.5842
rs4499532	G	A	G	A	-0.194955	-0.0057		0.437024	FALSE	FALSE	ebi-a-GCST90018849	22	33465591	0.0161	476116	0.724599	Gastric cancer || id:ebi-a-GCST90018849	TRUE	igd	ebi-gm430-GCST90011534	22	33069605	0.0440522	9.61988e-06	8956	C_Negativicutes prevalence || id:ebi-gm430-GCST90011534	TRUE	reported	MedicineITLab	TRUE	0.00218257	8956	2.63261e-07	476116	TRUE	1.46043e-05	19.5855
rs4499532	G	A	G	A	-0.194955	-0.0057		0.437024	FALSE	FALSE	ebi-a-GCST90018849	22	33465591	0.0161	476116	0.724599	Gastric cancer || id:ebi-a-GCST90018849	TRUE	igd	ebi-gm430-GCST90011554	22	33069605	0.0440522	9.61988e-06	8956	O_Selenomonadales prevalence || id:ebi-gm430-GCST90011554	TRUE	reported	MedicineITLab	TRUE	0.00218257	8956	2.63261e-07	476116	TRUE	1.46043e-05	19.5855
rs74120549	G	A	G	A	0.471292	0.0367		0.0805924	FALSE	FALSE	ebi-a-GCST90018849	1	158043275	0.0337	476116	0.277	Gastric cancer || id:ebi-a-GCST90018849	TRUE	igd	ebi-gm430-GCST90011722	1	158073485	0.106492	9.6166e-06	8956	TestASV_46 (Sutterella) prevalence || id:ebi-gm430-GCST90011722	TRUE	reported	MedicineITLab	TRUE	0.00218264	8956	2.49092e-06	476116	TRUE	2.28762e-05	19.5861
rs4416730	C	T	C	T	0.237662	0.0004		0.203915	FALSE	FALSE	ebi-a-GCST90018849	7	18083032	0.0164	476116	0.9801	Gastric cancer || id:ebi-a-GCST90018849	TRUE	igd	ebi-gm430-GCST90011686	7	18043409	0.0537014	9.6163e-06	8956	TestASV_13 (Bacteroides) prevalence || id:ebi-gm430-GCST90011686	TRUE	reported	MedicineITLab	TRUE	0.00218265	8956	1.24946e-09	476116	TRUE	1.18986e-05	19.5862
rs2816251	A	G	A	G	-0.170289	-0.0853		0.0616281	FALSE	FALSE	ebi-a-GCST90018849	6	1454334	0.0928	476116	0.3578	Gastric cancer || id:ebi-a-GCST90018849	TRUE	igd	ebi-gm430-GCST90011315	6	1454099	0.0384776	9.61417e-06	8956	F_Prevotellaceae abundance || id:ebi-gm430-GCST90011315	TRUE	reported	MedicineITLab	TRUE	0.00218269	8956	1.77456e-06	476116	TRUE	2.06337e-05	19.5866
rs28656385	G	A	G	A	0.147641	0.015		0.832105	FALSE	FALSE	ebi-a-GCST90018849	15	64338533	0.0737	476116	0.8383	Gastric cancer || id:ebi-a-GCST90018849	TRUE	igd	ebi-gm430-GCST90011332	15	64046334	0.0333595	9.61093e-06	8956	G_Holdemanella abundance || id:ebi-gm430-GCST90011332	TRUE	reported	MedicineITLab	TRUE	0.00218277	8956	8.70035e-08	476116	TRUE	1.32933e-05	19.5872
rs6076261	G	T	G	T	-0.193181	0.0035		0.371803	FALSE	FALSE	ebi-a-GCST90018849	20	24715500	0.017	476116	0.8375	Gastric cancer || id:ebi-a-GCST90018849	TRUE	igd	ebi-gm430-GCST90011656	20	24734864	0.0436492	9.60993e-06	8956	OTU99_35 (Ruminococcus) prevalence || id:ebi-gm430-GCST90011656	TRUE	reported	MedicineITLab	TRUE	0.00218279	8956	8.90281e-08	476116	TRUE	1.33114e-05	19.5874
rs13102873	C	T	C	T	0.0896925	0.0225		0.202768	FALSE	FALSE	ebi-a-GCST90018849	4	63327503	0.0414	476116	0.5867	Gastric cancer || id:ebi-a-GCST90018849	TRUE	igd	ebi-gm430-GCST90011402	4	62461785	0.0202659	9.60966e-06	8956	OTU97_51 (Barnesiella) abundance || id:ebi-gm430-GCST90011402	TRUE	reported	MedicineITLab	TRUE	0.00218279	8956	6.20373e-07	476116	TRUE	1.63947e-05	19.5875
rs1565842	T	C	T	C	0.294537	0.0109		0.879046	FALSE	FALSE	ebi-a-GCST90018849	4	164761718	0.0214	476116	0.6101	Gastric cancer || id:ebi-a-GCST90018849	TRUE	igd	ebi-gm430-GCST90011534	4	163840566	0.0665486	9.60422e-06	8956	C_Negativicutes prevalence || id:ebi-gm430-GCST90011534	TRUE	reported	MedicineITLab	TRUE	0.00218291	8956	5.44897e-07	476116	TRUE	1.60456e-05	19.5886
rs1565842	T	C	T	C	0.294537	0.0109		0.879046	FALSE	FALSE	ebi-a-GCST90018849	4	164761718	0.0214	476116	0.6101	Gastric cancer || id:ebi-a-GCST90018849	TRUE	igd	ebi-gm430-GCST90011554	4	163840566	0.0665486	9.60422e-06	8956	O_Selenomonadales prevalence || id:ebi-gm430-GCST90011554	TRUE	reported	MedicineITLab	TRUE	0.00218291	8956	5.44897e-07	476116	TRUE	1.60456e-05	19.5886
rs1729031	T	C	T	C	-0.153591	-0.0117		0.398687	FALSE	FALSE	ebi-a-GCST90018849	5	32522277	0.0168	476116	0.4853	Gastric cancer || id:ebi-a-GCST90018849	TRUE	igd	ebi-gm430-GCST90011604	5	32522171	0.0347018	9.59915e-06	8956	OTU97_53 (Bacteroides) prevalence || id:ebi-gm430-GCST90011604	TRUE	reported	MedicineITLab	TRUE	0.00218303	8956	1.01869e-06	476116	TRUE	1.79869e-05	19.5896
rs2150591	C	T	C	T	0.160055	-0.012		0.32391	FALSE	FALSE	ebi-a-GCST90018849	1	195036542	0.0185	476116	0.5179	Gastric cancer || id:ebi-a-GCST90018849	TRUE	igd	ebi-gm430-GCST90011688	1	195067412	0.0361621	9.59767e-06	8956	TestASV_15 (Bacteroides) prevalence || id:ebi-gm430-GCST90011688	TRUE	reported	MedicineITLab	TRUE	0.00218306	8956	8.83706e-07	476116	TRUE	1.7466e-05	19.5899
rs12889466	C	T	C	T	-0.17017	-0.0425		0.308926	FALSE	FALSE	ebi-a-GCST90018849	14	32421973	0.0393	476116	0.2793	Gastric cancer || id:ebi-a-GCST90018849	TRUE	igd	ebi-gm430-GCST90011562	14	31952767	0.0384473	9.59733e-06	8956	OTU97_109 (Paraprevotella) prevalence || id:ebi-gm430-GCST90011562	TRUE	reported	MedicineITLab	TRUE	0.00218307	8956	2.4563e-06	476116	TRUE	2.2728e-05	19.5899
rs10164323	T	C	T	C	-0.231612	-0.0067		0.339169	FALSE	FALSE	ebi-a-GCST90018849	19	18569492	0.0175	476116	0.702901	Gastric cancer || id:ebi-a-GCST90018849	TRUE	igd	ebi-gm430-GCST90011494	19	18458682	0.0523289	9.59597e-06	8956	TestASV_18 (Prevotella) abundance || id:ebi-gm430-GCST90011494	TRUE	reported	MedicineITLab	TRUE	0.0021831	8956	3.07866e-07	476116	TRUE	1.48306e-05	19.5902
rs7856734	C	A	C	A	-0.0844579	0.0453		0.322037	FALSE	FALSE	ebi-a-GCST90018849	9	6831439	0.0475	476116	0.3411	Gastric cancer || id:ebi-a-GCST90018849	TRUE	igd	ebi-gm430-GCST90011331	9	6831439	0.0190818	9.595e-06	8956	G_Firmicutes abundance || id:ebi-gm430-GCST90011331	TRUE	reported	MedicineITLab	TRUE	0.00218312	8956	1.91028e-06	476116	TRUE	2.10304e-05	19.5904
rs7600219	A	G	A	G	-0.309384	-0.0199		0.86616	FALSE	FALSE	ebi-a-GCST90018849	2	133266937	0.0204	476116	0.3274	Gastric cancer || id:ebi-a-GCST90018849	TRUE	igd	ebi-gm430-GCST90011385	2	132509364	0.0698973	9.58768e-06	8956	OTU97_24 (Prevotella) abundance || id:ebi-gm430-GCST90011385	TRUE	reported	MedicineITLab	TRUE	0.00218328	8956	1.99864e-06	476116	TRUE	2.12951e-05	19.5919
rs6737985	T	C	T	C	-0.427418	-0.0174		0.181964	FALSE	FALSE	ebi-a-GCST90018849	2	41010398	0.0168	476116	0.2981	Gastric cancer || id:ebi-a-GCST90018849	TRUE	igd	ebi-gm430-GCST90011588	2	40783258	0.0965637	9.58741e-06	8956	OTU97_26 (Parasutterella) prevalence || id:ebi-gm430-GCST90011588	TRUE	reported	MedicineITLab	TRUE	0.00218329	8956	2.25304e-06	476116	TRUE	2.20862e-05	19.5919
rs6737985	T	C	T	C	-0.427418	-0.0174		0.181964	FALSE	FALSE	ebi-a-GCST90018849	2	41010398	0.0168	476116	0.2981	Gastric cancer || id:ebi-a-GCST90018849	TRUE	igd	ebi-gm430-GCST90011649	2	40783258	0.0965637	9.58741e-06	8956	OTU99_26 (Parasutterella) prevalence || id:ebi-gm430-GCST90011649	TRUE	reported	MedicineITLab	TRUE	0.00218329	8956	2.25304e-06	476116	TRUE	2.20862e-05	19.5919
rs7806065	G	T	G	T	0.27032	-0.0244		0.324725	FALSE	FALSE	ebi-a-GCST90018849	7	140233207	0.0477	476116	0.6096	Gastric cancer || id:ebi-a-GCST90018849	TRUE	igd	ebi-gm430-GCST90011501	7	140533407	0.0610711	9.58563e-06	8956	TestASV_24 (Bacteroides) abundance || id:ebi-gm430-GCST90011501	TRUE	reported	MedicineITLab	TRUE	0.00218332	8956	5.49581e-07	476116	TRUE	1.60372e-05	19.5923
rs1034240	T	C	T	C	-0.182603	0.0074		0.555408	FALSE	FALSE	ebi-a-GCST90018849	6	97093037	0.0157	476116	0.6387	Gastric cancer || id:ebi-a-GCST90018849	TRUE	igd	ebi-gm430-GCST90011576	6	96645161	0.0412536	9.58452e-06	8956	OTU97_16 (Faecalibacterium) prevalence || id:ebi-gm430-GCST90011576	TRUE	reported	MedicineITLab	TRUE	0.00218335	8956	4.66609e-07	476116	TRUE	1.56437e-05	19.5925
rs11201306	C	A	C	A	0.107365	-0.015		0.385894	FALSE	FALSE	ebi-a-GCST90018849	10	81794699	0.0455	476116	0.7415	Gastric cancer || id:ebi-a-GCST90018849	TRUE	igd	ebi-gm430-GCST90011418	10	80034943	0.0242556	9.58163e-06	8956	OTU97_97 (Clostridiales) abundance || id:ebi-gm430-GCST90011418	TRUE	reported	MedicineITLab	TRUE	0.00218341	8956	2.2827e-07	476116	TRUE	1.43305e-05	19.5931
rs1974498	A	C	A	C	0.109389	-0.0154		0.317833	FALSE	FALSE	ebi-a-GCST90018849	17	13188034	0.018	476116	0.3925	Gastric cancer || id:ebi-a-GCST90018849	TRUE	igd	ebi-gm430-GCST90011528	17	13284717	0.0247129	9.58157e-06	8956	TestASV_5 (Bacteroides) abundance || id:ebi-gm430-GCST90011528	TRUE	reported	MedicineITLab	TRUE	0.00218342	8956	1.53739e-06	476116	TRUE	1.97861e-05	19.5931
rs4772430	A	G	A	G	-0.0967245	-0.0057		0.424574	FALSE	FALSE	ebi-a-GCST90018849	13	102627001	0.0187	476116	0.7597	Gastric cancer || id:ebi-a-GCST90018849	TRUE	igd	ebi-gm430-GCST90011362	13	101974651	0.0218512	9.5774e-06	8956	OTU97_11 (Parabacteroides) abundance || id:ebi-gm430-GCST90011362	TRUE	reported	MedicineITLab	TRUE	0.00218351	8956	1.95144e-07	476116	TRUE	1.41059e-05	19.5939
rs2808542	G	A	G	A	-0.296736	-0.0062		0.792809	FALSE	FALSE	ebi-a-GCST90018849	9	101219931	0.0256	476116	0.8094	Gastric cancer || id:ebi-a-GCST90018849	TRUE	igd	ebi-gm430-GCST90011449	9	98457649	0.0670361	9.57721e-06	8956	OTU99_271 (Prevotella) abundance || id:ebi-gm430-GCST90011449	TRUE	reported	MedicineITLab	TRUE	0.00218351	8956	1.23195e-07	476116	TRUE	1.35692e-05	19.5939
rs231159	C	T	C	T	-0.159335	-0.0015		0.24557	FALSE	FALSE	ebi-a-GCST90018849	8	116393923	0.0176	476116	0.9305	Gastric cancer || id:ebi-a-GCST90018849	TRUE	igd	ebi-gm430-GCST90011623	8	115381694	0.0359954	9.57519e-06	8956	OTU99_11 (Parabacteroides) prevalence || id:ebi-gm430-GCST90011623	TRUE	reported	MedicineITLab	TRUE	0.00218356	8956	1.52562e-08	476116	TRUE	1.23064e-05	19.5944
rs57186895	A	C	A	C	0.452357	0.0193		0.154668	FALSE	FALSE	ebi-a-GCST90018849	6	144094879	0.0171	476116	0.2611	Gastric cancer || id:ebi-a-GCST90018849	TRUE	igd	ebi-gm430-GCST90011677	6	143773742	0.102191	9.57456e-06	8956	OTU99_85 (Alistipes) prevalence || id:ebi-gm430-GCST90011677	TRUE	reported	MedicineITLab	TRUE	0.00218357	8956	2.67553e-06	476116	TRUE	2.33334e-05	19.5945
rs10933845	A	G	A	G	-0.47074	0.0459		0.914395	FALSE	FALSE	ebi-a-GCST90018849	3	106091140	0.0253	476116	0.0697493	Gastric cancer || id:ebi-a-GCST90018849	TRUE	igd	ebi-gm430-GCST90011717	3	106372293	0.106342	9.57075e-06	8956	TestASV_41 (Barnesiella) prevalence || id:ebi-gm430-GCST90011717	TRUE	reported	MedicineITLab	TRUE	0.00218366	8956	6.91306e-06	476116	TRUE	3.51433e-05	19.5952
rs71617771	C	T	C	T	0.536437	-0.0288		0.0704234	FALSE	FALSE	ebi-a-GCST90018849	5	36882122	0.0882	476116	0.743901	Gastric cancer || id:ebi-a-GCST90018849	TRUE	igd	ebi-gm430-GCST90011570	5	36882020	0.121183	9.57018e-06	8956	OTU97_130 (Butyrivibrio) prevalence || id:ebi-gm430-GCST90011570	TRUE	reported	MedicineITLab	TRUE	0.00218367	8956	2.23943e-07	476116	TRUE	1.42861e-05	19.5954
rs139621	C	T	C	T	0.264549	-0.0292		0.845175	FALSE	FALSE	ebi-a-GCST90018849	22	25204514	0.019	476116	0.1243	Gastric cancer || id:ebi-a-GCST90018849	TRUE	igd	ebi-gm430-GCST90011624	22	24808547	0.0597625	9.56987e-06	8956	OTU99_110 (Clostridiales) prevalence || id:ebi-gm430-GCST90011624	TRUE	reported	MedicineITLab	TRUE	0.00218367	8956	4.96073e-06	476116	TRUE	2.97994e-05	19.5954
rs17065780	A	G	A	G	0.320939	0.0032		0.0976855	FALSE	FALSE	ebi-a-GCST90018849	13	44974355	0.022	476116	0.8852	Gastric cancer || id:ebi-a-GCST90018849	TRUE	igd	ebi-gm430-GCST90011684	13	44400219	0.0725012	9.56976e-06	8956	TestASV_11 (Lachnospiraceae) prevalence || id:ebi-gm430-GCST90011684	TRUE	reported	MedicineITLab	TRUE	0.00218368	8956	4.44369e-08	476116	TRUE	1.2769e-05	19.5954
rs1462505	T	C	T	C	0.124343	0.0144		0.898082	FALSE	FALSE	ebi-a-GCST90018849	4	179002061	0.0352	476116	0.682801	Gastric cancer || id:ebi-a-GCST90018849	TRUE	igd	ebi-gm430-GCST90011496	4	178080907	0.0280889	9.56626e-06	8956	TestASV_2 (Bacteroides) abundance || id:ebi-gm430-GCST90011496	TRUE	reported	MedicineITLab	TRUE	0.00218375	8956	3.51503e-07	476116	TRUE	1.50273e-05	19.5961
rs16954438	C	T	C	T	-0.311009	0.0743		0.117936	FALSE	FALSE	ebi-a-GCST90018849	18	8861617	0.0533	476116	0.1629	Gastric cancer || id:ebi-a-GCST90018849	TRUE	igd	ebi-gm430-GCST90011523	18	8861619	0.0702562	9.56491e-06	8956	TestASV_45 (Clostridiales) abundance || id:ebi-gm430-GCST90011523	TRUE	reported	MedicineITLab	TRUE	0.00218378	8956	4.08141e-06	476116	TRUE	2.7346e-05	19.5964
rs7536258	G	A	G	A	-0.142516	-0.0177		0.415144	FALSE	FALSE	ebi-a-GCST90018849	1	180820794	0.0182	476116	0.3309	Gastric cancer || id:ebi-a-GCST90018849	TRUE	igd	ebi-gm430-GCST90011489	1	180851658	0.032194	9.56442e-06	8956	TestASV_13 (Bacteroides) abundance || id:ebi-gm430-GCST90011489	TRUE	reported	MedicineITLab	TRUE	0.0021838	8956	1.98652e-06	476116	TRUE	2.12076e-05	19.5965
rs1757349	G	A	G	A	-0.519597	-0.0222		0.841434	FALSE	FALSE	ebi-a-GCST90018849	9	138174993	0.0205	476116	0.28	Gastric cancer || id:ebi-a-GCST90018849	TRUE	igd	ebi-gm430-GCST90011500	9	135283147	0.117373	9.56083e-06	8956	TestASV_23 (Barnesiella) abundance || id:ebi-gm430-GCST90011500	TRUE	reported	MedicineITLab	TRUE	0.00218388	8956	2.46312e-06	476116	TRUE	2.26664e-05	19.5972
rs73612314	C	T	C	T	-0.382668	0.0208		0.166254	FALSE	FALSE	ebi-a-GCST90018849	20	13769062	0.0175	476116	0.2348	Gastric cancer || id:ebi-a-GCST90018849	TRUE	igd	ebi-gm430-GCST90011639	20	13788416	0.086442	9.56063e-06	8956	OTU99_166 (Prevotella) prevalence || id:ebi-gm430-GCST90011639	TRUE	reported	MedicineITLab	TRUE	0.00218388	8956	2.96714e-06	476116	TRUE	2.41591e-05	19.5973
rs11930568	C	A	C	A	-0.59742	-0.1425		0.0587768	FALSE	FALSE	ebi-a-GCST90018849	4	182286216	0.0958	476116	0.1369	Gastric cancer || id:ebi-a-GCST90018849	TRUE	igd	ebi-gm430-GCST90011517	4	181365063	0.134951	9.55804e-06	8956	TestASV_39 (Bacteroides) abundance || id:ebi-gm430-GCST90011517	TRUE	reported	MedicineITLab	TRUE	0.00218394	8956	4.64714e-06	476116	TRUE	2.89e-05	19.5978
rs11246976	A	C	A	C	0.090916	-0.0061		0.320224	FALSE	FALSE	ebi-a-GCST90018849	12	132094435	0.0165	476116	0.7134	Gastric cancer || id:ebi-a-GCST90018849	TRUE	igd	ebi-gm430-GCST90011402	12	131609890	0.0205369	9.55738e-06	8956	OTU97_51 (Barnesiella) abundance || id:ebi-gm430-GCST90011402	TRUE	reported	MedicineITLab	TRUE	0.00218395	8956	2.87065e-07	476116	TRUE	1.46532e-05	19.5979
rs1103035	C	T	C	T	0.152821	0.0101		0.302286	FALSE	FALSE	ebi-a-GCST90018849	12	117918631	0.017	476116	0.5544	Gastric cancer || id:ebi-a-GCST90018849	TRUE	igd	ebi-gm430-GCST90011324	12	117480826	0.0345205	9.55699e-06	8956	G_Bacteroidetes abundance || id:ebi-gm430-GCST90011324	TRUE	reported	MedicineITLab	TRUE	0.00218396	8956	7.41368e-07	476116	TRUE	1.68229e-05	19.598
rs2995059	G	A	G	A	-0.238571	0.0037		0.425963	FALSE	FALSE	ebi-a-GCST90018849	1	167497065	0.0181	476116	0.8366	Gastric cancer || id:ebi-a-GCST90018849	TRUE	igd	ebi-gm430-GCST90011369	1	167527828	0.0538904	9.55629e-06	8956	OTU97_130 (Butyrivibrio) abundance || id:ebi-gm430-GCST90011369	TRUE	reported	MedicineITLab	TRUE	0.00218398	8956	8.77678e-08	476116	TRUE	1.32269e-05	19.5981
rs8089699	A	G	A	G	0.518306	-0.0159		0.130675	FALSE	FALSE	ebi-a-GCST90018849	18	1813412	0.0666	476116	0.8113	Gastric cancer || id:ebi-a-GCST90018849	TRUE	igd	ebi-gm430-GCST90011503	18	1813411	0.117079	9.55621e-06	8956	TestASV_26 (Phascolarctobacterium) abundance || id:ebi-gm430-GCST90011503	TRUE	reported	MedicineITLab	TRUE	0.00218398	8956	1.19711e-07	476116	TRUE	1.35113e-05	19.5981
rs35725789	A	C	A	C	-0.194179	0.0087		0.0902007	FALSE	FALSE	ebi-a-GCST90018849	1	159207367	0.0205	476116	0.6694	Gastric cancer || id:ebi-a-GCST90018849	TRUE	igd	ebi-gm430-GCST90011362	1	159237577	0.0438626	9.55603e-06	8956	OTU97_11 (Parabacteroides) abundance || id:ebi-gm430-GCST90011362	TRUE	reported	MedicineITLab	TRUE	0.00218398	8956	3.78285e-07	476116	TRUE	1.5154e-05	19.5982
rs55928509	A	C	A	C	-0.260948	-0.0651		0.122269	FALSE	FALSE	ebi-a-GCST90018849	11	116547924	0.069	476116	0.3458	Gastric cancer || id:ebi-a-GCST90018849	TRUE	igd	ebi-gm430-GCST90011600	11	116677207	0.0589446	9.55547e-06	8956	OTU97_46 (Lachnospiraceae) prevalence || id:ebi-gm430-GCST90011600	TRUE	reported	MedicineITLab	TRUE	0.00218399	8956	1.86961e-06	476116	TRUE	2.08183e-05	19.5983
rs1033035	A	G	A	G	-0.133458	-0.0344		0.423309	FALSE	FALSE	ebi-a-GCST90018849	15	99861618	0.0158	476116	0.0291501	Gastric cancer || id:ebi-a-GCST90018849	TRUE	igd	ebi-gm430-GCST90011403	15	99321413	0.030146	9.55292e-06	8956	OTU97_53 (Bacteroides) abundance || id:ebi-gm430-GCST90011403	TRUE	reported	MedicineITLab	TRUE	0.00218405	8956	9.95606e-06	476116	TRUE	4.34409e-05	19.5988
rs928741	C	T	C	T	-0.245293	0.0092		0.749224	FALSE	FALSE	ebi-a-GCST90018849	21	35824230	0.0226	476116	0.6834	Gastric cancer || id:ebi-a-GCST90018849	TRUE	igd	ebi-gm430-GCST90011367	21	34451932	0.0554058	9.54602e-06	8956	OTU97_126 (Prevotella) abundance || id:ebi-gm430-GCST90011367	TRUE	reported	MedicineITLab	TRUE	0.0021842	8956	3.48055e-07	476116	TRUE	1.49779e-05	19.6002
rs7958849	C	T	C	T	0.172321	-0.0254		0.78992	FALSE	FALSE	ebi-a-GCST90018849	12	116059596	0.0426	476116	0.5512	Gastric cancer || id:ebi-a-GCST90018849	TRUE	igd	ebi-gm430-GCST90011572	12	115621791	0.038923	9.54524e-06	8956	OTU97_138 (Oscillibacter) prevalence || id:ebi-gm430-GCST90011572	TRUE	reported	MedicineITLab	TRUE	0.00218422	8956	7.46684e-07	476116	TRUE	1.68249e-05	19.6003
rs1461707	T	C	T	C	0.178519	-0.0018		0.683206	FALSE	FALSE	ebi-a-GCST90018849	18	39899546	0.0169	476116	0.9153	Gastric cancer || id:ebi-a-GCST90018849	TRUE	igd	ebi-gm430-GCST90011617	18	42319581	0.0403227	9.54461e-06	8956	OTU97_9 (Alistipes) prevalence || id:ebi-gm430-GCST90011617	TRUE	reported	MedicineITLab	TRUE	0.00218424	8956	2.38265e-08	476116	TRUE	1.24315e-05	19.6005
rs1461707	T	C	T	C	0.178519	-0.0018		0.683206	FALSE	FALSE	ebi-a-GCST90018849	18	39899546	0.0169	476116	0.9153	Gastric cancer || id:ebi-a-GCST90018849	TRUE	igd	ebi-gm430-GCST90011678	18	42319581	0.0403227	9.54461e-06	8956	OTU99_9 (Alistipes) prevalence || id:ebi-gm430-GCST90011678	TRUE	reported	MedicineITLab	TRUE	0.00218424	8956	2.38265e-08	476116	TRUE	1.24315e-05	19.6005
rs4395181	T	C	T	C	0.243065	0.0007		0.376065	FALSE	FALSE	ebi-a-GCST90018849	18	64801045	0.046	476116	0.9881	Gastric cancer || id:ebi-a-GCST90018849	TRUE	igd	ebi-gm430-GCST90011676	18	67133808	0.0549016	9.54265e-06	8956	OTU99_84 (Prevotella) prevalence || id:ebi-gm430-GCST90011676	TRUE	reported	MedicineITLab	TRUE	0.00218428	8956	4.86373e-10	476116	TRUE	1.17419e-05	19.6009
rs338574	C	T	C	T	0.326333	-0.0411		0.285764	FALSE	FALSE	ebi-a-GCST90018849	11	72230441	0.0176	476116	0.0193402	Gastric cancer || id:ebi-a-GCST90018849	TRUE	igd	ebi-gm430-GCST90011724	11	72519397	0.0737093	9.54222e-06	8956	TestASV_48 (Sutterella) prevalence || id:ebi-gm430-GCST90011724	TRUE	reported	MedicineITLab	TRUE	0.00218429	8956	1.14536e-05	476116	TRUE	4.75925e-05	19.6009
rs72830513	T	C	T	C	0.473441	0.0073		0.131844	FALSE	FALSE	ebi-a-GCST90018849	2	116590006	0.0325	476116	0.8223	Gastric cancer || id:ebi-a-GCST90018849	TRUE	igd	ebi-gm430-GCST90011495	2	115832430	0.106936	9.54085e-06	8956	TestASV_19 (Prevotella) abundance || id:ebi-gm430-GCST90011495	TRUE	reported	MedicineITLab	TRUE	0.00218432	8956	1.05966e-07	476116	TRUE	1.33726e-05	19.6012
rs28605874	C	T	C	T	-0.452251	-0.016		0.175503	FALSE	FALSE	ebi-a-GCST90018849	8	6007423	0.017	476116	0.3487	Gastric cancer || id:ebi-a-GCST90018849	TRUE	igd	ebi-gm430-GCST90011476	8	6149901	0.102149	9.53839e-06	8956	OTU99_85 (Alistipes) abundance || id:ebi-gm430-GCST90011476	TRUE	reported	MedicineITLab	TRUE	0.00218437	8956	1.8605e-06	476116	TRUE	2.07538e-05	19.6017
rs117272600	T	C	T	C	0.206912	-0.0222		0.151751	FALSE	FALSE	ebi-a-GCST90018849	7	18978205	0.0502	476116	0.658801	Gastric cancer || id:ebi-a-GCST90018849	TRUE	igd	ebi-gm430-GCST90011684	7	18938582	0.0467331	9.53251e-06	8956	TestASV_11 (Lachnospiraceae) prevalence || id:ebi-gm430-GCST90011684	TRUE	reported	MedicineITLab	TRUE	0.00218451	8956	4.10759e-07	476116	TRUE	1.5285e-05	19.6029
rs13093713	A	G	A	G	-0.0740864	-0.0187		0.577232	FALSE	FALSE	ebi-a-GCST90018849	3	139476592	0.0166	476116	0.2607	Gastric cancer || id:ebi-a-GCST90018849	TRUE	igd	ebi-gm430-GCST90011316	3	139757750	0.0167331	9.53179e-06	8956	F_Rikenellaceae abundance || id:ebi-gm430-GCST90011316	TRUE	reported	MedicineITLab	TRUE	0.00218452	8956	2.66535e-06	476116	TRUE	2.32042e-05	19.603
rs12929952	T	C	T	C	-0.144577	-0.0184		0.058134	FALSE	FALSE	ebi-a-GCST90018849	16	78230397	0.0498	476116	0.7119	Gastric cancer || id:ebi-a-GCST90018849	TRUE	igd	ebi-gm430-GCST90011409	16	78196500	0.0326538	9.53013e-06	8956	OTU97_7 (Lachnospiraceae) abundance || id:ebi-gm430-GCST90011409	TRUE	reported	MedicineITLab	TRUE	0.00218456	8956	2.86725e-07	476116	TRUE	1.46107e-05	19.6034
rs483264	G	A	G	A	0.149343	0.0264		0.906824	FALSE	FALSE	ebi-a-GCST90018849	11	121280241	0.0299	476116	0.3776	Gastric cancer || id:ebi-a-GCST90018849	TRUE	igd	ebi-gm430-GCST90011345	11	121409532	0.0337301	9.52987e-06	8956	G_Ruminococcus2 abundance || id:ebi-gm430-GCST90011345	TRUE	reported	MedicineITLab	TRUE	0.00218456	8956	1.6374e-06	476116	TRUE	2.00148e-05	19.6034
rs514495	T	C	T	C	-0.1807	-0.0033		0.740812	FALSE	FALSE	ebi-a-GCST90018849	11	92814232	0.0346	476116	0.9243	Gastric cancer || id:ebi-a-GCST90018849	TRUE	igd	ebi-gm430-GCST90011590	11	93081066	0.0408121	9.52858e-06	8956	OTU97_277 (Prevotella) prevalence || id:ebi-gm430-GCST90011590	TRUE	reported	MedicineITLab	TRUE	0.00218459	8956	1.91058e-08	476116	TRUE	1.23254e-05	19.6037
rs6881918	T	C	T	C	0.276905	-0.0261		0.238831	FALSE	FALSE	ebi-a-GCST90018849	5	135041810	0.0186	476116	0.1605	Gastric cancer || id:ebi-a-GCST90018849	TRUE	igd	ebi-gm430-GCST90011497	5	135706121	0.0625405	9.52857e-06	8956	TestASV_20 (Phascolarctobacterium) abundance || id:ebi-gm430-GCST90011497	TRUE	reported	MedicineITLab	TRUE	0.00218459	8956	4.13564e-06	476116	TRUE	2.73993e-05	19.6037
rs77719127	T	C	T	C	0.281501	0.0271		0.143727	FALSE	FALSE	ebi-a-GCST90018849	15	79110783	0.0655	476116	0.679499	Gastric cancer || id:ebi-a-GCST90018849	TRUE	igd	ebi-gm430-GCST90011431	15	78818441	0.0635773	9.52466e-06	8956	OTU99_132 (Bacteroidales) abundance || id:ebi-gm430-GCST90011431	TRUE	reported	MedicineITLab	TRUE	0.00218468	8956	3.59538e-07	476116	TRUE	1.50069e-05	19.6045
rs61933625	T	G	T	G	-0.730954	-0.0457		0.116621	FALSE	FALSE	ebi-a-GCST90018849	12	99261890	0.0698	476116	0.5124	Gastric cancer || id:ebi-a-GCST90018849	TRUE	igd	ebi-gm430-GCST90011479	12	98868112	0.165079	9.51545e-06	8956	OTU99_94 (Bacteroides) abundance || id:ebi-gm430-GCST90011479	TRUE	reported	MedicineITLab	TRUE	0.00218489	8956	9.00348e-07	476116	TRUE	1.73866e-05	19.6063
rs62206618	T	C	T	C	0.215151	0.0066		0.232037	FALSE	FALSE	ebi-a-GCST90018849	20	51547553	0.0565	476116	0.9074	Gastric cancer || id:ebi-a-GCST90018849	TRUE	igd	ebi-gm430-GCST90011665	20	52931014	0.0485877	9.50665e-06	8956	OTU99_55 (Barnesiella) prevalence || id:ebi-gm430-GCST90011665	TRUE	reported	MedicineITLab	TRUE	0.00218508	8956	2.86603e-08	476116	TRUE	1.24628e-05	19.6081
rs79362776	G	A	G	A	-0.263738	0.0025		0.101899	FALSE	FALSE	ebi-a-GCST90018849	5	101569073	0.0243	476116	0.9184	Gastric cancer || id:ebi-a-GCST90018849	TRUE	igd	ebi-gm430-GCST90011431	5	102233369	0.0595591	9.50339e-06	8956	OTU99_132 (Bacteroidales) abundance || id:ebi-gm430-GCST90011431	TRUE	reported	MedicineITLab	TRUE	0.00218516	8956	2.22309e-08	476116	TRUE	1.23511e-05	19.6087
rs11548267	C	T	C	T	-0.105242	-0.116		0.131045	FALSE	FALSE	ebi-a-GCST90018849	1	150238699	0.0659	476116	0.0785308	Gastric cancer || id:ebi-a-GCST90018849	TRUE	igd	ebi-gm430-GCST90011319	1	150266299	0.0237662	9.5018e-06	8956	G_Alistipes abundance || id:ebi-gm430-GCST90011319	TRUE	reported	MedicineITLab	TRUE	0.00218519	8956	6.50776e-06	476116	TRUE	3.38086e-05	19.6091
rs9930542	G	A	G	A	0.241623	0.0114		0.141863	FALSE	FALSE	ebi-a-GCST90018849	16	7768744	0.0195	476116	0.5595	Gastric cancer || id:ebi-a-GCST90018849	TRUE	igd	ebi-gm430-GCST90011413	16	7718742	0.0545637	9.49929e-06	8956	OTU97_80 (Ruminococcus) abundance || id:ebi-gm430-GCST90011413	TRUE	reported	MedicineITLab	TRUE	0.00218525	8956	7.17843e-07	476116	TRUE	1.66277e-05	19.6096
rs7253024	T	C	T	C	0.331833	-0.0196		0.168163	FALSE	FALSE	ebi-a-GCST90018849	19	6362724	0.0168	476116	0.2422	Gastric cancer || id:ebi-a-GCST90018849	TRUE	igd	ebi-gm430-GCST90011681	19	6362713	0.0749351	9.49899e-06	8956	OTU99_98 (Phascolarctobacterium) prevalence || id:ebi-gm430-GCST90011681	TRUE	reported	MedicineITLab	TRUE	0.00218525	8956	2.85878e-06	476116	TRUE	2.36962e-05	19.6096
rs3746865	T	G	T	G	0.418527	0.0045		0.268816	FALSE	FALSE	ebi-a-GCST90018849	21	36411119	0.0166	476116	0.785599	Gastric cancer || id:ebi-a-GCST90018849	TRUE	igd	ebi-gm430-GCST90011364	21	35038822	0.0945113	9.49696e-06	8956	OTU97_117 (Ruminococcus) abundance || id:ebi-gm430-GCST90011364	TRUE	reported	MedicineITLab	TRUE	0.0021853	8956	1.54347e-07	476116	TRUE	1.37016e-05	19.61
rs3746865	T	G	T	G	0.418527	0.0045		0.268816	FALSE	FALSE	ebi-a-GCST90018849	21	36411119	0.0166	476116	0.785599	Gastric cancer || id:ebi-a-GCST90018849	TRUE	igd	ebi-gm430-GCST90011432	21	35038822	0.0945113	9.49696e-06	8956	OTU99_137 (Ruminococcus) abundance || id:ebi-gm430-GCST90011432	TRUE	reported	MedicineITLab	TRUE	0.0021853	8956	1.54347e-07	476116	TRUE	1.37016e-05	19.61
rs9533233	G	A	G	A	-0.327608	0.0076		0.258514	FALSE	FALSE	ebi-a-GCST90018849	13	43311315	0.0186	476116	0.683	Gastric cancer || id:ebi-a-GCST90018849	TRUE	igd	ebi-gm430-GCST90011725	13	42737179	0.0739793	9.49471e-06	8956	TestASV_49 (Parasutterella) prevalence || id:ebi-gm430-GCST90011725	TRUE	reported	MedicineITLab	TRUE	0.00218535	8956	3.50663e-07	476116	TRUE	1.49138e-05	19.6105
rs77774071	T	G	T	G	0.541024	-0.015		0.0647627	FALSE	FALSE	ebi-a-GCST90018849	6	122154471	0.0762	476116	0.844	Gastric cancer || id:ebi-a-GCST90018849	TRUE	igd	ebi-gm430-GCST90011384	6	121833325	0.122172	9.49469e-06	8956	OTU97_235 (Phascolarctobacterium) abundance || id:ebi-gm430-GCST90011384	TRUE	reported	MedicineITLab	TRUE	0.00218535	8956	8.13882e-08	476116	TRUE	1.30822e-05	19.6105
rs77818659	T	C	T	C	-0.0958344	-0.0178		0.117277	FALSE	FALSE	ebi-a-GCST90018849	18	67203784	0.0522	476116	0.732799	Gastric cancer || id:ebi-a-GCST90018849	TRUE	igd	ebi-gm430-GCST90011383	18	69536548	0.0216409	9.49388e-06	8956	OTU97_23 (Faecalibacterium) abundance || id:ebi-gm430-GCST90011383	TRUE	reported	MedicineITLab	TRUE	0.00218537	8956	2.44224e-07	476116	TRUE	1.43028e-05	19.6106
rs6765154	C	T	C	T	-0.0790022	-0.0087		0.359262	FALSE	FALSE	ebi-a-GCST90018849	3	17205764	0.0172	476116	0.6106	Gastric cancer || id:ebi-a-GCST90018849	TRUE	igd	ebi-gm430-GCST90011330	3	17164272	0.0178397	9.49182e-06	8956	G_Faecalibacterium abundance || id:ebi-gm430-GCST90011330	TRUE	reported	MedicineITLab	TRUE	0.00218541	8956	5.37366e-07	476116	TRUE	1.58296e-05	19.6111
rs12467403	C	T	C	T	0.263007	-0.0181		0.0939309	FALSE	FALSE	ebi-a-GCST90018849	2	181056192	0.0332	476116	0.585301	Gastric cancer || id:ebi-a-GCST90018849	TRUE	igd	ebi-gm430-GCST90011630	2	180191465	0.0593893	9.4876e-06	8956	OTU99_124 (Paraprevotella) prevalence || id:ebi-gm430-GCST90011630	TRUE	reported	MedicineITLab	TRUE	0.00218551	8956	6.24266e-07	476116	TRUE	1.62105e-05	19.6119
rs3925018	A	G	A	G	-0.0831678	-0.0042		0.767375	FALSE	FALSE	ebi-a-GCST90018849	18	11144930	0.0176	476116	0.8104	Gastric cancer || id:ebi-a-GCST90018849	TRUE	igd	ebi-gm430-GCST90011317	18	11144931	0.0187793	9.48058e-06	8956	F_Ruminococcaceae abundance || id:ebi-gm430-GCST90011317	TRUE	reported	MedicineITLab	TRUE	0.00218567	8956	1.19609e-07	476116	TRUE	1.34063e-05	19.6133
rs2286671	A	G	A	G	-0.278998	-0.011		0.517127	FALSE	FALSE	ebi-a-GCST90018849	17	4712757	0.0194	476116	0.5716	Gastric cancer || id:ebi-a-GCST90018849	TRUE	igd	ebi-gm430-GCST90011725	17	4809462	0.0629975	9.47956e-06	8956	TestASV_49 (Parasutterella) prevalence || id:ebi-gm430-GCST90011725	TRUE	reported	MedicineITLab	TRUE	0.00218569	8956	6.75259e-07	476116	TRUE	1.6416e-05	19.6135
rs3111066	A	G	A	G	-0.14388	-0.0323		0.671201	FALSE	FALSE	ebi-a-GCST90018849	5	51159583	0.0228	476116	0.1573	Gastric cancer || id:ebi-a-GCST90018849	TRUE	igd	ebi-gm430-GCST90011605	5	51863749	0.0324878	9.47814e-06	8956	OTU97_56 (Ruminococcaceae) prevalence || id:ebi-gm430-GCST90011605	TRUE	reported	MedicineITLab	TRUE	0.00218572	8956	4.21524e-06	476116	TRUE	2.74832e-05	19.6138
rs7587504	G	A	G	A	0.270298	0.0076		0.28561	FALSE	FALSE	ebi-a-GCST90018849	2	241940334	0.0166	476116	0.646001	Gastric cancer || id:ebi-a-GCST90018849	TRUE	igd	ebi-gm430-GCST90011721	2	241000917	0.0610311	9.47303e-06	8956	TestASV_45 (Clostridiales) prevalence || id:ebi-gm430-GCST90011721	TRUE	reported	MedicineITLab	TRUE	0.00218584	8956	4.40251e-07	476116	TRUE	1.53394e-05	19.6148
rs324373	T	C	T	C	-0.239929	0.0035		0.552754	FALSE	FALSE	ebi-a-GCST90018849	7	34758051	0.0157	476116	0.8258	Gastric cancer || id:ebi-a-GCST90018849	TRUE	igd	ebi-gm430-GCST90011659	7	34718439	0.0541727	9.46882e-06	8956	OTU99_40 (Proteobacteria) prevalence || id:ebi-gm430-GCST90011659	TRUE	reported	MedicineITLab	TRUE	0.00218593	8956	1.04382e-07	476116	TRUE	1.32603e-05	19.6157
rs4837408	T	C	T	C	0.358116	0.0067		0.103404	FALSE	FALSE	ebi-a-GCST90018849	9	132514140	0.0205	476116	0.743201	Gastric cancer || id:ebi-a-GCST90018849	TRUE	igd	ebi-gm430-GCST90011562	9	129751861	0.0808576	9.46834e-06	8956	OTU97_109 (Paraprevotella) prevalence || id:ebi-gm430-GCST90011562	TRUE	reported	MedicineITLab	TRUE	0.00218594	8956	2.24352e-07	476116	TRUE	1.4141e-05	19.6158
rs35880479	A	G	A	G	-0.4097	0.0173		0.124207	FALSE	FALSE	ebi-a-GCST90018849	1	2848256	0.0705	476116	0.8062	Gastric cancer || id:ebi-a-GCST90018849	TRUE	igd	ebi-gm430-GCST90011595	1	2931691	0.0925041	9.46711e-06	8956	OTU97_34 (Ruminococcus) prevalence || id:ebi-gm430-GCST90011595	TRUE	reported	MedicineITLab	TRUE	0.00218597	8956	1.26474e-07	476116	TRUE	1.34439e-05	19.616
rs2228702	T	C	T	C	0.150703	-0.041		0.155481	FALSE	FALSE	ebi-a-GCST90018849	7	155682680	0.062	476116	0.508401	Gastric cancer || id:ebi-a-GCST90018849	TRUE	igd	ebi-gm430-GCST90011455	7	155889986	0.0340252	9.46072e-06	8956	OTU99_35 (Ruminococcus) abundance || id:ebi-gm430-GCST90011455	TRUE	reported	MedicineITLab	TRUE	0.00218611	8956	9.18487e-07	476116	TRUE	1.736e-05	19.6173
rs111462697	A	G	A	G	-0.384382	0.0068		0.130552	FALSE	FALSE	ebi-a-GCST90018849	22	45083750	0.0186	476116	0.7146	Gastric cancer || id:ebi-a-GCST90018849	TRUE	igd	ebi-gm430-GCST90011396	22	44687870	0.0867829	9.45692e-06	8956	OTU97_38 (Alphaproteobacteria) abundance || id:ebi-gm430-GCST90011396	TRUE	reported	MedicineITLab	TRUE	0.0021862	8956	2.80725e-07	476116	TRUE	1.44669e-05	19.6181
rs72672750	C	T	C	T	-0.30893	0.0014		0.310066	FALSE	FALSE	ebi-a-GCST90018849	14	20948758	0.0169	476116	0.9322	Gastric cancer || id:ebi-a-GCST90018849	TRUE	igd	ebi-gm430-GCST90011635	14	20480599	0.0697478	9.4562e-06	8956	OTU99_150 (Prevotella) prevalence || id:ebi-gm430-GCST90011635	TRUE	reported	MedicineITLab	TRUE	0.00218621	8956	1.44136e-08	476116	TRUE	1.21387e-05	19.6182
rs11982569	T	C	T	C	0.489562	0.0337		0.195512	FALSE	FALSE	ebi-a-GCST90018849	7	67643986	0.0281	476116	0.2305	Gastric cancer || id:ebi-a-GCST90018849	TRUE	igd	ebi-gm430-GCST90011495	7	68178999	0.110525	9.44865e-06	8956	TestASV_19 (Prevotella) abundance || id:ebi-gm430-GCST90011495	TRUE	reported	MedicineITLab	TRUE	0.00218638	8956	3.02089e-06	476116	TRUE	2.40458e-05	19.6198
rs78931771	G	T	G	T	0.503662	0.0063		0.0507934	FALSE	FALSE	ebi-a-GCST90018849	13	95415828	0.062	476116	0.9191	Gastric cancer || id:ebi-a-GCST90018849	TRUE	igd	ebi-gm430-GCST90011646	13	94763574	0.113708	9.44818e-06	8956	OTU99_211 (Bacteroides) prevalence || id:ebi-gm430-GCST90011646	TRUE	reported	MedicineITLab	TRUE	0.00218639	8956	2.16864e-08	476116	TRUE	1.22712e-05	19.6199
rs9405345	T	G	T	G	0.290308	-0.0128		0.235057	FALSE	FALSE	ebi-a-GCST90018849	6	7625854	0.0645	476116	0.8429	Gastric cancer || id:ebi-a-GCST90018849	TRUE	igd	ebi-gm430-GCST90011612	6	7625621	0.0655401	9.44652e-06	8956	OTU97_74 (Alistipes) prevalence || id:ebi-gm430-GCST90011612	TRUE	reported	MedicineITLab	TRUE	0.00218643	8956	8.2716e-08	476116	TRUE	1.30304e-05	19.6202
rs12927748	T	G	T	G	-0.32955	0.1648		0.0665172	FALSE	FALSE	ebi-a-GCST90018849	16	57893686	0.0894	476116	0.0652394	Gastric cancer || id:ebi-a-GCST90018849	TRUE	igd	ebi-gm430-GCST90011556	16	57859782	0.0743988	9.44507e-06	8956	OTU97_100 (Ruminococcaceae) prevalence || id:ebi-gm430-GCST90011556	TRUE	reported	MedicineITLab	TRUE	0.00218646	8956	7.13716e-06	476116	TRUE	3.53184e-05	19.6205
rs8193012	A	G	A	G	-0.145907	0.0075		0.448715	FALSE	FALSE	ebi-a-GCST90018849	9	135883563	0.0185	476116	0.6867	Gastric cancer || id:ebi-a-GCST90018849	TRUE	igd	ebi-gm430-GCST90011406	9	133008176	0.0329389	9.44024e-06	8956	OTU97_6 (Sutterella) abundance || id:ebi-gm430-GCST90011406	TRUE	reported	MedicineITLab	TRUE	0.00218657	8956	3.45198e-07	476116	TRUE	1.48017e-05	19.6215
rs7193329	T	C	T	C	0.177755	0.0057		0.473978	FALSE	FALSE	ebi-a-GCST90018849	16	86128105	0.0172	476116	0.738901	Gastric cancer || id:ebi-a-GCST90018849	TRUE	igd	ebi-gm430-GCST90011440	16	86094499	0.0401287	9.43964e-06	8956	OTU99_171 (Bacteroides) abundance || id:ebi-gm430-GCST90011440	TRUE	reported	MedicineITLab	TRUE	0.00218659	8956	2.30665e-07	476116	TRUE	1.41392e-05	19.6216
rs10756613	A	G	A	G	-0.260969	-0.0004		0.203705	FALSE	FALSE	ebi-a-GCST90018849	9	14794476	0.0208	476116	0.9845	Gastric cancer || id:ebi-a-GCST90018849	TRUE	igd	ebi-gm430-GCST90011458	9	14794478	0.0589109	9.42784e-06	8956	OTU99_40 (Proteobacteria) abundance || id:ebi-gm430-GCST90011458	TRUE	reported	MedicineITLab	TRUE	0.00218685	8956	7.76752e-10	476116	TRUE	1.16325e-05	19.624
rs177771	G	A	G	A	-0.368693	-0.0054		0.185926	FALSE	FALSE	ebi-a-GCST90018849	4	3663721	0.0184	476116	0.770501	Gastric cancer || id:ebi-a-GCST90018849	TRUE	igd	ebi-gm430-GCST90011397	4	3661994	0.0832277	9.42658e-06	8956	OTU97_39 (Proteobacteria) abundance || id:ebi-gm430-GCST90011397	TRUE	reported	MedicineITLab	TRUE	0.00218688	8956	1.80901e-07	476116	TRUE	1.37927e-05	19.6242
rs60299941	C	T	C	T	0.287059	-0.0007		0.120519	FALSE	FALSE	ebi-a-GCST90018849	8	38762189	0.0219	476116	0.974	Gastric cancer || id:ebi-a-GCST90018849	TRUE	igd	ebi-gm430-GCST90011541	8	38904671	0.0648	9.42658e-06	8956	G_Barnesiella prevalence || id:ebi-gm430-GCST90011541	TRUE	reported	MedicineITLab	TRUE	0.00218688	8956	2.14584e-09	476116	TRUE	1.17237e-05	19.6242
rs17488852	A	G	A	G	0.390479	0.0004		0.1371	FALSE	FALSE	ebi-a-GCST90018849	11	40626074	0.0421	476116	0.9917	Gastric cancer || id:ebi-a-GCST90018849	TRUE	igd	ebi-gm430-GCST90011596	11	40604524	0.0881448	9.42432e-06	8956	OTU97_354 (Alloprevotella) prevalence || id:ebi-gm430-GCST90011596	TRUE	reported	MedicineITLab	TRUE	0.00218693	8956	1.89603e-10	476116	TRUE	1.15578e-05	19.6247
rs399162	A	G	A	G	-0.361279	0.0067		0.626142	FALSE	FALSE	ebi-a-GCST90018849	22	20046687	0.02	476116	0.7387	Gastric cancer || id:ebi-a-GCST90018849	TRUE	igd	ebi-gm430-GCST90011713	22	20059164	0.0815518	9.42085e-06	8956	TestASV_38 (Ruminococcus) prevalence || id:ebi-gm430-GCST90011713	TRUE	reported	MedicineITLab	TRUE	0.00218701	8956	2.3571e-07	476116	TRUE	1.41434e-05	19.6254
rs6888499	T	C	T	C	-0.107402	0.0183		0.476524	FALSE	FALSE	ebi-a-GCST90018849	5	99169269	0.0158	476116	0.2462	Gastric cancer || id:ebi-a-GCST90018849	TRUE	igd	ebi-gm430-GCST90011388	5	99833565	0.0242439	9.42037e-06	8956	OTU97_27 (Bacteroides) abundance || id:ebi-gm430-GCST90011388	TRUE	reported	MedicineITLab	TRUE	0.00218702	8956	2.81758e-06	476116	TRUE	2.33907e-05	19.6255
rs7727425	G	A	G	A	-0.223845	0.0054		0.40102	FALSE	FALSE	ebi-a-GCST90018849	5	6959721	0.0158	476116	0.733701	Gastric cancer || id:ebi-a-GCST90018849	TRUE	igd	ebi-gm430-GCST90011475	5	6959608	0.0505283	9.41959e-06	8956	OTU99_84 (Prevotella) abundance || id:ebi-gm430-GCST90011475	TRUE	reported	MedicineITLab	TRUE	0.00218704	8956	2.45337e-07	476116	TRUE	1.42009e-05	19.6257
rs28705707	A	C	A	C	0.254452	0.0106		0.383637	FALSE	FALSE	ebi-a-GCST90018849	9	139940653	0.0463	476116	0.8195	Gastric cancer || id:ebi-a-GCST90018849	TRUE	igd	ebi-gm430-GCST90011385	9	137046201	0.0574365	9.41684e-06	8956	OTU97_24 (Prevotella) abundance || id:ebi-gm430-GCST90011385	TRUE	reported	MedicineITLab	TRUE	0.0021871	8956	1.10088e-07	476116	TRUE	1.32386e-05	19.6262
rs2587799	A	G	A	G	-0.222553	-0.0981		0.168978	FALSE	FALSE	ebi-a-GCST90018849	15	100890608	0.0596	476116	0.0998389	Gastric cancer || id:ebi-a-GCST90018849	TRUE	igd	ebi-gm430-GCST90011682	15	100350403	0.0502359	9.41654e-06	8956	TestASV_1 (Bacteroides) prevalence || id:ebi-gm430-GCST90011682	TRUE	reported	MedicineITLab	TRUE	0.00218711	8956	5.69026e-06	476116	TRUE	3.13247e-05	19.6263
rs1128536	G	A	G	A	-0.182199	-0.014		0.642645	FALSE	FALSE	ebi-a-GCST90018849	20	44687999	0.0164	476116	0.3939	Gastric cancer || id:ebi-a-GCST90018849	TRUE	igd	ebi-gm430-GCST90011504	20	46059360	0.0411271	9.41653e-06	8956	TestASV_27 (Ruminococcaceae) abundance || id:ebi-gm430-GCST90011504	TRUE	reported	MedicineITLab	TRUE	0.00218711	8956	1.53058e-06	476116	TRUE	1.94374e-05	19.6263
rs10881782	A	G	A	G	0.131199	0.0018		0.378271	FALSE	FALSE	ebi-a-GCST90018849	10	92080788	0.0165	476116	0.9138	Gastric cancer || id:ebi-a-GCST90018849	TRUE	igd	ebi-gm430-GCST90011403	10	90321031	0.029615	9.41633e-06	8956	OTU97_53 (Bacteroides) abundance || id:ebi-gm430-GCST90011403	TRUE	reported	MedicineITLab	TRUE	0.00218711	8956	2.49957e-08	476116	TRUE	1.22878e-05	19.6263
rs4669075	A	C	A	C	-0.181616	0.0086		0.840745	FALSE	FALSE	ebi-a-GCST90018849	2	6679793	0.0235	476116	0.7146	Gastric cancer || id:ebi-a-GCST90018849	TRUE	igd	ebi-gm430-GCST90011535	2	6539661	0.0409941	9.41082e-06	8956	F_Acidaminococcaceae prevalence || id:ebi-gm430-GCST90011535	TRUE	reported	MedicineITLab	TRUE	0.00218724	8956	2.81287e-07	476116	TRUE	1.44017e-05	19.6274
rs7210043	C	T	C	T	-0.270094	0.0057		0.536539	FALSE	FALSE	ebi-a-GCST90018849	17	79612413	0.0454	476116	0.9001	Gastric cancer || id:ebi-a-GCST90018849	TRUE	igd	ebi-gm430-GCST90011557	17	81645387	0.0609643	9.40778e-06	8956	OTU97_101 (Sutterella) prevalence || id:ebi-gm430-GCST90011557	TRUE	reported	MedicineITLab	TRUE	0.0021873	8956	3.31075e-08	476116	TRUE	1.24033e-05	19.6281
rs7210043	C	T	C	T	-0.270094	0.0057		0.536539	FALSE	FALSE	ebi-a-GCST90018849	17	79612413	0.0454	476116	0.9001	Gastric cancer || id:ebi-a-GCST90018849	TRUE	igd	ebi-gm430-GCST90011625	17	81645387	0.0609643	9.40778e-06	8956	OTU99_116 (Sutterella) prevalence || id:ebi-gm430-GCST90011625	TRUE	reported	MedicineITLab	TRUE	0.0021873	8956	3.31075e-08	476116	TRUE	1.24033e-05	19.6281
rs11611535	C	T	C	T	-0.0781937	-0.0138		0.462294	FALSE	FALSE	ebi-a-GCST90018849	12	128021958	0.0448	476116	0.7579	Gastric cancer || id:ebi-a-GCST90018849	TRUE	igd	ebi-gm430-GCST90011333	12	127537413	0.0176492	9.40432e-06	8956	G_Lachnospiraceae abundance || id:ebi-gm430-GCST90011333	TRUE	reported	MedicineITLab	TRUE	0.00218738	8956	1.99293e-07	476116	TRUE	1.38857e-05	19.6288
rs342083	C	T	C	T	0.341733	0.0292		0.6249	FALSE	FALSE	ebi-a-GCST90018849	2	20701279	0.0858	476116	0.733599	Gastric cancer || id:ebi-a-GCST90018849	TRUE	igd	ebi-gm430-GCST90011480	2	20501519	0.0771319	9.40148e-06	8956	OTU99_98 (Phascolarctobacterium) abundance || id:ebi-gm430-GCST90011480	TRUE	reported	MedicineITLab	TRUE	0.00218745	8956	2.43265e-07	476116	TRUE	1.41617e-05	19.6293
rs117120572	T	C	T	C	0.282094	-0.0046		0.0571027	FALSE	FALSE	ebi-a-GCST90018849	10	49851616	0.0462	476116	0.9214	Gastric cancer || id:ebi-a-GCST90018849	TRUE	igd	ebi-gm430-GCST90011439	10	48643571	0.0636703	9.3998e-06	8956	OTU99_17 (Parabacteroides) abundance || id:ebi-gm430-GCST90011439	TRUE	reported	MedicineITLab	TRUE	0.00218748	8956	2.08219e-08	476116	TRUE	1.21942e-05	19.6297
rs6554022	A	C	A	C	-0.122111	0.0306		0.184717	FALSE	FALSE	ebi-a-GCST90018849	4	32327311	0.0167	476116	0.0670795	Gastric cancer || id:ebi-a-GCST90018849	TRUE	igd	ebi-gm430-GCST90011346	4	32325689	0.0275611	9.39817e-06	8956	G_Subdoligranulum abundance || id:ebi-gm430-GCST90011346	TRUE	reported	MedicineITLab	TRUE	0.00218752	8956	7.05173e-06	476116	TRUE	3.49258e-05	19.63
rs11706477	C	T	C	T	-0.273494	0.0285		0.0945866	FALSE	FALSE	ebi-a-GCST90018849	3	67429848	0.0342	476116	0.4048	Gastric cancer || id:ebi-a-GCST90018849	TRUE	igd	ebi-gm430-GCST90011595	3	67379424	0.0617285	9.39744e-06	8956	OTU97_34 (Ruminococcus) prevalence || id:ebi-gm430-GCST90011595	TRUE	reported	MedicineITLab	TRUE	0.00218754	8956	1.45857e-06	476116	TRUE	1.91608e-05	19.6302
rs10921605	C	T	C	T	-0.245764	0.0054		0.474259	FALSE	FALSE	ebi-a-GCST90018849	1	194519923	0.0197	476116	0.7855	Gastric cancer || id:ebi-a-GCST90018849	TRUE	igd	ebi-gm430-GCST90011721	1	194550793	0.0554697	9.39717e-06	8956	TestASV_45 (Clostridiales) prevalence || id:ebi-gm430-GCST90011721	TRUE	reported	MedicineITLab	TRUE	0.00218754	8956	1.57813e-07	476116	TRUE	1.35869e-05	19.6302
rs9995265	T	C	T	C	-0.122144	0.0167		0.337118	FALSE	FALSE	ebi-a-GCST90018849	4	109779595	0.0166	476116	0.3145	Gastric cancer || id:ebi-a-GCST90018849	TRUE	igd	ebi-gm430-GCST90011339	4	108858439	0.0275682	9.39662e-06	8956	G_Porphyromonadaceae abundance || id:ebi-gm430-GCST90011339	TRUE	reported	MedicineITLab	TRUE	0.00218756	8956	2.12571e-06	476116	TRUE	2.12809e-05	19.6303
rs11666971	C	T	C	T	-0.279848	-0.0158		0.268262	FALSE	FALSE	ebi-a-GCST90018849	19	8308312	0.019	476116	0.4059	Gastric cancer || id:ebi-a-GCST90018849	TRUE	igd	ebi-gm430-GCST90011588	19	8243428	0.0631618	9.39469e-06	8956	OTU97_26 (Parasutterella) prevalence || id:ebi-gm430-GCST90011588	TRUE	reported	MedicineITLab	TRUE	0.0021876	8956	1.45243e-06	476116	TRUE	1.91349e-05	19.6307
rs11666971	C	T	C	T	-0.279848	-0.0158		0.268262	FALSE	FALSE	ebi-a-GCST90018849	19	8308312	0.019	476116	0.4059	Gastric cancer || id:ebi-a-GCST90018849	TRUE	igd	ebi-gm430-GCST90011649	19	8243428	0.0631618	9.39469e-06	8956	OTU99_26 (Parasutterella) prevalence || id:ebi-gm430-GCST90011649	TRUE	reported	MedicineITLab	TRUE	0.0021876	8956	1.45243e-06	476116	TRUE	1.91349e-05	19.6307
rs1882917	G	T	G	T	-0.16158	0.0123		0.55884	FALSE	FALSE	ebi-a-GCST90018849	21	15930957	0.0174	476116	0.481599	Gastric cancer || id:ebi-a-GCST90018849	TRUE	igd	ebi-gm430-GCST90011638	21	14558636	0.0364683	9.39235e-06	8956	OTU99_16 (Faecalibacterium) prevalence || id:ebi-gm430-GCST90011638	TRUE	reported	MedicineITLab	TRUE	0.00218765	8956	1.04954e-06	476116	TRUE	1.77274e-05	19.6312
rs78617361	G	A	G	A	0.207687	-0.054		0.0919605	FALSE	FALSE	ebi-a-GCST90018849	8	114801641	0.0293	476116	0.0658704	Gastric cancer || id:ebi-a-GCST90018849	TRUE	igd	ebi-gm430-GCST90011400	8	113789412	0.0468724	9.38367e-06	8956	OTU97_5 (Sutterella) abundance || id:ebi-gm430-GCST90011400	TRUE	reported	MedicineITLab	TRUE	0.00218785	8956	7.13408e-06	476116	TRUE	3.50967e-05	19.633
rs72621540	C	A	C	A	-0.26742	0.0017		0.174135	FALSE	FALSE	ebi-a-GCST90018849	2	62034587	0.0181	476116	0.9268	Gastric cancer || id:ebi-a-GCST90018849	TRUE	igd	ebi-gm430-GCST90011599	2	61807452	0.0603531	9.38341e-06	8956	OTU97_4 (Alistipes) prevalence || id:ebi-gm430-GCST90011599	TRUE	reported	MedicineITLab	TRUE	0.00218785	8956	1.85281e-08	476116	TRUE	1.21307e-05	19.633
rs10988479	A	G	A	G	0.141622	-0.0179		0.170371	FALSE	FALSE	ebi-a-GCST90018849	9	132454570	0.0182	476116	0.3253	Gastric cancer || id:ebi-a-GCST90018849	TRUE	igd	ebi-gm430-GCST90011368	9	129692291	0.0319619	9.38207e-06	8956	OTU97_13 (Subdoligranulum) abundance || id:ebi-gm430-GCST90011368	TRUE	reported	MedicineITLab	TRUE	0.00218789	8956	2.03166e-06	476116	TRUE	2.09612e-05	19.6333
rs79651294	C	T	C	T	0.711734	0.0476		0.0588458	FALSE	FALSE	ebi-a-GCST90018849	9	105804659	0.0409	476116	0.2447	Gastric cancer || id:ebi-a-GCST90018849	TRUE	igd	ebi-gm430-GCST90011511	9	103042377	0.160627	9.38019e-06	8956	TestASV_33 (Paraprevotella) abundance || id:ebi-gm430-GCST90011511	TRUE	reported	MedicineITLab	TRUE	0.00218793	8956	2.84482e-06	476116	TRUE	2.33748e-05	19.6337
rs9513443	T	C	T	C	0.19042	0.046		0.123015	FALSE	FALSE	ebi-a-GCST90018849	13	99202581	0.0674	476116	0.4952	Gastric cancer || id:ebi-a-GCST90018849	TRUE	igd	ebi-gm430-GCST90011399	13	98550327	0.0429744	9.37953e-06	8956	OTU97_46 (Lachnospiraceae) abundance || id:ebi-gm430-GCST90011399	TRUE	reported	MedicineITLab	TRUE	0.00218794	8956	9.78328e-07	476116	TRUE	1.74416e-05	19.6338
rs78397200	C	T	C	T	0.24096	0.0218		0.0974976	FALSE	FALSE	ebi-a-GCST90018849	11	4706729	0.0752	476116	0.771699	Gastric cancer || id:ebi-a-GCST90018849	TRUE	igd	ebi-gm430-GCST90011549	11	4685499	0.0543798	9.37691e-06	8956	G_Porphyromonadaceae prevalence || id:ebi-gm430-GCST90011549	TRUE	reported	MedicineITLab	TRUE	0.002188	8956	1.76509e-07	476116	TRUE	1.36916e-05	19.6343
rs10023167	A	G	A	G	-0.259854	-0.0106		0.627381	FALSE	FALSE	ebi-a-GCST90018849	4	153085173	0.0194	476116	0.5843	Gastric cancer || id:ebi-a-GCST90018849	TRUE	igd	ebi-gm430-GCST90011522	4	152164021	0.0586436	9.37682e-06	8956	TestASV_44 (Parasutterella) abundance || id:ebi-gm430-GCST90011522	TRUE	reported	MedicineITLab	TRUE	0.002188	8956	6.27043e-07	476116	TRUE	1.60397e-05	19.6343
rs1867301	C	A	C	A	0.545913	-0.0401		0.184821	FALSE	FALSE	ebi-a-GCST90018849	3	64432643	0.017	476116	0.0181698	Gastric cancer || id:ebi-a-GCST90018849	TRUE	igd	ebi-gm430-GCST90011438	3	64446967	0.123201	9.37609e-06	8956	OTU99_166 (Prevotella) abundance || id:ebi-gm430-GCST90011438	TRUE	reported	MedicineITLab	TRUE	0.00218802	8956	1.16862e-05	476116	TRUE	4.74817e-05	19.6345
rs7977694	T	C	T	C	0.267574	0.0288		0.409468	FALSE	FALSE	ebi-a-GCST90018849	12	10822695	0.016	476116	0.0712705	Gastric cancer || id:ebi-a-GCST90018849	TRUE	igd	ebi-gm430-GCST90011421	12	10670096	0.0603852	9.37456e-06	8956	OTU99_108 (Cytophagales) abundance || id:ebi-gm430-GCST90011421	TRUE	reported	MedicineITLab	TRUE	0.00218806	8956	6.80505e-06	476116	TRUE	3.41831e-05	19.6348
rs3739309	T	C	T	C	0.152915	0.0079		0.360817	FALSE	FALSE	ebi-a-GCST90018849	8	12878830	0.0235	476116	0.736	Gastric cancer || id:ebi-a-GCST90018849	TRUE	igd	ebi-gm430-GCST90011531	8	13021321	0.0345094	9.37434e-06	8956	TestASV_8 (Bacteroides) abundance || id:ebi-gm430-GCST90011531	TRUE	reported	MedicineITLab	TRUE	0.00218806	8956	2.3736e-07	476116	TRUE	1.40857e-05	19.6349
rs77731143	T	C	T	C	0.465861	-0.0382		0.0690171	FALSE	FALSE	ebi-a-GCST90018849	6	116196431	0.0882	476116	0.6647	Gastric cancer || id:ebi-a-GCST90018849	TRUE	igd	ebi-gm430-GCST90011590	6	115875267	0.105133	9.37343e-06	8956	OTU97_277 (Prevotella) prevalence || id:ebi-gm430-GCST90011590	TRUE	reported	MedicineITLab	TRUE	0.00218808	8956	3.93984e-07	476116	TRUE	1.49535e-05	19.635
rs72833022	T	G	T	G	-0.365046	-0.0037		0.0422558	FALSE	FALSE	ebi-a-GCST90018849	6	24338568	0.0952	476116	0.9688	Gastric cancer || id:ebi-a-GCST90018849	TRUE	igd	ebi-gm430-GCST90011610	6	24338340	0.0823809	9.37099e-06	8956	OTU97_7 (Lachnospiraceae) prevalence || id:ebi-gm430-GCST90011610	TRUE	reported	MedicineITLab	TRUE	0.00218814	8956	3.17262e-09	476116	TRUE	1.17063e-05	19.6355
rs74601382	T	G	T	G	0.256806	0.0652		0.0554595	FALSE	FALSE	ebi-a-GCST90018849	17	69879330	0.0971	476116	0.502	Gastric cancer || id:ebi-a-GCST90018849	TRUE	igd	ebi-gm430-GCST90011354	17	71883189	0.0579518	9.36388e-06	8956	OTU97_1 (Bacteroides) abundance || id:ebi-gm430-GCST90011354	TRUE	reported	MedicineITLab	TRUE	0.0021883	8956	9.4699e-07	476116	TRUE	1.72965e-05	19.637
rs12196554	T	C	T	C	-1.10598	0.1878		0.0484397	FALSE	FALSE	ebi-a-GCST90018849	6	130098408	0.1043	476116	0.0717497	Gastric cancer || id:ebi-a-GCST90018849	TRUE	igd	ebi-gm430-GCST90011727	6	129777263	0.24958	9.36359e-06	8956	TestASV_6 (Subdoligranulum) prevalence || id:ebi-gm430-GCST90011727	TRUE	reported	MedicineITLab	TRUE	0.0021883	8956	6.8094e-06	476116	TRUE	3.41575e-05	19.637
rs17031515	G	A	G	A	0.222737	0.0224		0.153061	FALSE	FALSE	ebi-a-GCST90018849	4	102565016	0.0183	476116	0.222	Gastric cancer || id:ebi-a-GCST90018849	TRUE	igd	ebi-gm430-GCST90011550	4	101643859	0.0502631	9.36156e-06	8956	G_Prevotella prevalence || id:ebi-gm430-GCST90011550	TRUE	reported	MedicineITLab	TRUE	0.00218835	8956	3.14689e-06	476116	TRUE	2.41943e-05	19.6375
rs28660695	T	C	T	C	0.418162	0.0362		0.0892343	FALSE	FALSE	ebi-a-GCST90018849	8	33551744	0.0348	476116	0.2984	Gastric cancer || id:ebi-a-GCST90018849	TRUE	igd	ebi-gm430-GCST90011676	8	33694226	0.0943629	9.36145e-06	8956	OTU99_84 (Prevotella) prevalence || id:ebi-gm430-GCST90011676	TRUE	reported	MedicineITLab	TRUE	0.00218835	8956	2.27272e-06	476116	TRUE	2.16495e-05	19.6375
rs71317908	T	C	T	C	0.386713	0.0922		0.0571132	FALSE	FALSE	ebi-a-GCST90018849	3	194264416	0.0614	476116	0.1332	Gastric cancer || id:ebi-a-GCST90018849	TRUE	igd	ebi-gm430-GCST90011690	3	194543687	0.0872662	9.36134e-06	8956	TestASV_17 (Bacteroides) prevalence || id:ebi-gm430-GCST90011690	TRUE	reported	MedicineITLab	TRUE	0.00218836	8956	4.736e-06	476116	TRUE	2.85819e-05	19.6375
rs7185164	T	C	T	C	0.162526	0.03		0.605967	FALSE	FALSE	ebi-a-GCST90018849	16	31656504	0.0166	476116	0.0710003	Gastric cancer || id:ebi-a-GCST90018849	TRUE	igd	ebi-gm430-GCST90011594	16	31645183	0.0366758	9.36087e-06	8956	OTU97_33 (Holdemanella) prevalence || id:ebi-gm430-GCST90011594	TRUE	reported	MedicineITLab	TRUE	0.00218837	8956	6.85981e-06	476116	TRUE	3.42832e-05	19.6376
rs17433468	C	T	C	T	0.316255	0.0051		0.140402	FALSE	FALSE	ebi-a-GCST90018849	14	27611973	0.0643	476116	0.9368	Gastric cancer || id:ebi-a-GCST90018849	TRUE	igd	ebi-gm430-GCST90011396	14	27142767	0.0713652	9.35832e-06	8956	OTU97_38 (Alphaproteobacteria) abundance || id:ebi-gm430-GCST90011396	TRUE	reported	MedicineITLab	TRUE	0.00218842	8956	1.32132e-08	476116	TRUE	1.19894e-05	19.6381
rs55770487	T	C	T	C	0.109598	0.0098		0.21353	FALSE	FALSE	ebi-a-GCST90018849	8	131819958	0.0227	476116	0.666	Gastric cancer || id:ebi-a-GCST90018849	TRUE	igd	ebi-gm430-GCST90011530	8	130807712	0.024731	9.35392e-06	8956	TestASV_7 (Bacteroides) abundance || id:ebi-gm430-GCST90011530	TRUE	reported	MedicineITLab	TRUE	0.00218852	8956	3.91462e-07	476116	TRUE	1.49106e-05	19.639
rs10972751	A	G	A	G	0.30472	0.0078		0.340479	FALSE	FALSE	ebi-a-GCST90018849	9	36131295	0.0172	476116	0.6526	Gastric cancer || id:ebi-a-GCST90018849	TRUE	igd	ebi-gm430-GCST90011445	9	36131298	0.0687603	9.3524e-06	8956	OTU99_211 (Bacteroides) abundance || id:ebi-gm430-GCST90011445	TRUE	reported	MedicineITLab	TRUE	0.00218856	8956	4.31938e-07	476116	TRUE	1.51098e-05	19.6393
rs13125160	T	C	T	C	0.501834	-0.0516		0.896369	FALSE	FALSE	ebi-a-GCST90018849	4	159575633	0.032	476116	0.1071	Gastric cancer || id:ebi-a-GCST90018849	TRUE	igd	ebi-gm430-GCST90011585	4	158654481	0.113237	9.34863e-06	8956	OTU97_235 (Phascolarctobacterium) prevalence || id:ebi-gm430-GCST90011585	TRUE	reported	MedicineITLab	TRUE	0.00218864	8956	5.46118e-06	476116	TRUE	3.0499e-05	19.6401
rs13125160	T	C	T	C	0.501834	-0.0516		0.896369	FALSE	FALSE	ebi-a-GCST90018849	4	159575633	0.032	476116	0.1071	Gastric cancer || id:ebi-a-GCST90018849	TRUE	igd	ebi-gm430-GCST90011651	4	158654481	0.113237	9.34863e-06	8956	OTU99_298 (Phascolarctobacterium) prevalence || id:ebi-gm430-GCST90011651	TRUE	reported	MedicineITLab	TRUE	0.00218864	8956	5.46118e-06	476116	TRUE	3.0499e-05	19.6401
rs10117531	T	C	T	C	0.150868	0.0097		0.460359	FALSE	FALSE	ebi-a-GCST90018849	9	10790580	0.0161	476116	0.5485	Gastric cancer || id:ebi-a-GCST90018849	TRUE	igd	ebi-gm430-GCST90011549	9	10790580	0.0340423	9.34633e-06	8956	G_Porphyromonadaceae prevalence || id:ebi-gm430-GCST90011549	TRUE	reported	MedicineITLab	TRUE	0.0021887	8956	7.62396e-07	476116	TRUE	1.655e-05	19.6406
rs60792897	T	C	T	C	0.0772236	0.0397		0.486626	FALSE	FALSE	ebi-a-GCST90018849	8	41609623	0.0182	476116	0.0295801	Gastric cancer || id:ebi-a-GCST90018849	TRUE	igd	ebi-gm430-GCST90011378	8	41752105	0.0174249	9.34451e-06	8956	OTU97_17 (Parabacteroides) abundance || id:ebi-gm430-GCST90011378	TRUE	reported	MedicineITLab	TRUE	0.00218874	8956	9.99362e-06	476116	TRUE	4.26703e-05	19.6409
rs1505550	T	G	T	G	-0.112611	0.0013		0.539859	FALSE	FALSE	ebi-a-GCST90018849	1	82687054	0.0158	476116	0.935	Gastric cancer || id:ebi-a-GCST90018849	TRUE	igd	ebi-gm430-GCST90011404	1	82221370	0.0254096	9.34317e-06	8956	OTU97_56 (Ruminococcaceae) abundance || id:ebi-gm430-GCST90011404	TRUE	reported	MedicineITLab	TRUE	0.00218877	8956	1.42188e-08	476116	TRUE	1.19925e-05	19.6412
rs11227869	T	G	T	G	-0.39176	0.0227		0.0943048	FALSE	FALSE	ebi-a-GCST90018849	11	67399914	0.0301	476116	0.4495	Gastric cancer || id:ebi-a-GCST90018849	TRUE	igd	ebi-gm430-GCST90011552	11	67632443	0.0883961	9.34197e-06	8956	G_Ruminococcus prevalence || id:ebi-gm430-GCST90011552	TRUE	reported	MedicineITLab	TRUE	0.0021888	8956	1.19456e-06	476116	TRUE	1.81533e-05	19.6415
rs282228	T	C	T	C	0.213036	0.0018		0.15969	FALSE	FALSE	ebi-a-GCST90018849	16	56594847	0.0197	476116	0.9265	Gastric cancer || id:ebi-a-GCST90018849	TRUE	igd	ebi-gm430-GCST90011614	16	56560935	0.048069	9.34143e-06	8956	OTU97_80 (Ruminococcus) prevalence || id:ebi-gm430-GCST90011614	TRUE	reported	MedicineITLab	TRUE	0.00218881	8956	1.75348e-08	476116	TRUE	1.20584e-05	19.6416
rs7213302	A	G	A	G	-0.110269	0.0139		0.157294	FALSE	FALSE	ebi-a-GCST90018849	17	68806740	0.0213	476116	0.515	Gastric cancer || id:ebi-a-GCST90018849	TRUE	igd	ebi-gm430-GCST90011496	17	70810599	0.02488	9.33555e-06	8956	TestASV_2 (Bacteroides) abundance || id:ebi-gm430-GCST90011496	TRUE	reported	MedicineITLab	TRUE	0.00218894	8956	8.94456e-07	476116	TRUE	1.70476e-05	19.6428
rs12594480	T	C	T	C	0.296633	0.0198		0.209176	FALSE	FALSE	ebi-a-GCST90018849	15	62520463	0.0172	476116	0.2496	Gastric cancer || id:ebi-a-GCST90018849	TRUE	igd	ebi-gm430-GCST90011641	15	62228264	0.0669275	9.32993e-06	8956	OTU99_171 (Bacteroides) prevalence || id:ebi-gm430-GCST90011641	TRUE	reported	MedicineITLab	TRUE	0.00218907	8956	2.78331e-06	476116	TRUE	2.30788e-05	19.6439
rs73071794	T	C	T	C	-0.288761	-0.0123		0.117425	FALSE	FALSE	ebi-a-GCST90018849	20	2332086	0.0348	476116	0.724599	Gastric cancer || id:ebi-a-GCST90018849	TRUE	igd	ebi-gm430-GCST90011701	20	2351440	0.0651514	9.32991e-06	8956	TestASV_27 (Ruminococcaceae) prevalence || id:ebi-gm430-GCST90011701	TRUE	reported	MedicineITLab	TRUE	0.00218907	8956	2.62386e-07	476116	TRUE	1.41715e-05	19.6439
rs12121075	T	C	T	C	-0.404929	0.0188		0.867072	FALSE	FALSE	ebi-a-GCST90018849	1	181572721	0.0409	476116	0.645601	Gastric cancer || id:ebi-a-GCST90018849	TRUE	igd	ebi-gm430-GCST90011395	1	181603585	0.0913614	9.32921e-06	8956	OTU97_354 (Alloprevotella) abundance || id:ebi-gm430-GCST90011395	TRUE	reported	MedicineITLab	TRUE	0.00218909	8956	4.4377e-07	476116	TRUE	1.5131e-05	19.6441
rs2997105	T	C	T	C	-0.366106	-0.0362		0.817534	FALSE	FALSE	ebi-a-GCST90018849	13	56378424	0.0229	476116	0.1137	Gastric cancer || id:ebi-a-GCST90018849	TRUE	igd	ebi-gm430-GCST90011445	13	55804290	0.0826014	9.32759e-06	8956	OTU99_211 (Bacteroides) abundance || id:ebi-gm430-GCST90011445	TRUE	reported	MedicineITLab	TRUE	0.00218912	8956	5.24847e-06	476116	TRUE	2.98645e-05	19.6444
rs11615065	G	A	G	A	0.250025	0.0093		0.228269	FALSE	FALSE	ebi-a-GCST90018849	12	58710622	0.0186	476116	0.6173	Gastric cancer || id:ebi-a-GCST90018849	TRUE	igd	ebi-gm430-GCST90011522	12	58316839	0.0564095	9.32271e-06	8956	TestASV_44 (Parasutterella) abundance || id:ebi-gm430-GCST90011522	TRUE	reported	MedicineITLab	TRUE	0.00218923	8956	5.25084e-07	476116	TRUE	1.55013e-05	19.6454
rs17805201	T	C	T	C	0.276207	0.0195		0.208331	FALSE	FALSE	ebi-a-GCST90018849	4	3446513	0.0552	476116	0.724001	Gastric cancer || id:ebi-a-GCST90018849	TRUE	igd	ebi-gm430-GCST90011456	4	3444786	0.0623164	9.32213e-06	8956	OTU99_39 (Alphaproteobacteria) abundance || id:ebi-gm430-GCST90011456	TRUE	reported	MedicineITLab	TRUE	0.00218925	8956	2.62108e-07	476116	TRUE	1.41584e-05	19.6455
rs6675768	T	C	T	C	-0.192755	-0.0037		0.567033	FALSE	FALSE	ebi-a-GCST90018849	1	170927097	0.0196	476116	0.8515	Gastric cancer || id:ebi-a-GCST90018849	TRUE	igd	ebi-gm430-GCST90011573	1	170957956	0.0434884	9.32148e-06	8956	OTU97_140 (Bacteroides) prevalence || id:ebi-gm430-GCST90011573	TRUE	reported	MedicineITLab	TRUE	0.00218926	8956	7.4848e-08	476116	TRUE	1.27851e-05	19.6457
rs79429309	T	C	T	C	-0.0999537	0.0165		0.13276	FALSE	FALSE	ebi-a-GCST90018849	13	25701023	0.027	476116	0.5401	Gastric cancer || id:ebi-a-GCST90018849	TRUE	igd	ebi-gm430-GCST90011334	13	25126885	0.0225505	9.31723e-06	8956	G_Oscillibacter abundance || id:ebi-gm430-GCST90011334	TRUE	reported	MedicineITLab	TRUE	0.00218936	8956	7.84385e-07	476116	TRUE	1.65879e-05	19.6465
rs6498900	T	G	T	G	-0.301438	-0.0089		0.644521	FALSE	FALSE	ebi-a-GCST90018849	16	63496582	0.0185	476116	0.630199	Gastric cancer || id:ebi-a-GCST90018849	TRUE	igd	ebi-gm430-GCST90011445	16	63462678	0.0680061	9.31424e-06	8956	OTU99_211 (Bacteroides) abundance || id:ebi-gm430-GCST90011445	TRUE	reported	MedicineITLab	TRUE	0.00218943	8956	4.861e-07	476116	TRUE	1.53083e-05	19.6471
rs11131943	C	T	C	T	0.150834	0.0031		0.123983	FALSE	FALSE	ebi-a-GCST90018849	4	180673104	0.0261	476116	0.9045	Gastric cancer || id:ebi-a-GCST90018849	TRUE	igd	ebi-gm430-GCST90011393	4	179751951	0.0340289	9.31378e-06	8956	OTU97_33 (Holdemanella) abundance || id:ebi-gm430-GCST90011393	TRUE	reported	MedicineITLab	TRUE	0.00218944	8956	2.963e-08	476116	TRUE	1.22305e-05	19.6472
rs10850164	C	T	C	T	-0.107154	-0.0017		0.549585	FALSE	FALSE	ebi-a-GCST90018849	12	114012420	0.017	476116	0.9189	Gastric cancer || id:ebi-a-GCST90018849	TRUE	igd	ebi-gm430-GCST90011393	12	113574615	0.0241742	9.31149e-06	8956	OTU97_33 (Holdemanella) abundance || id:ebi-gm430-GCST90011393	TRUE	reported	MedicineITLab	TRUE	0.00218949	8956	2.10034e-08	476116	TRUE	1.20854e-05	19.6477
rs17610727	G	A	G	A	0.28161	0.0164		0.23879	FALSE	FALSE	ebi-a-GCST90018849	4	20453622	0.0226	476116	0.4677	Gastric cancer || id:ebi-a-GCST90018849	TRUE	igd	ebi-gm430-GCST90011424	4	20451999	0.0635311	9.30876e-06	8956	OTU99_116 (Sutterella) abundance || id:ebi-gm430-GCST90011424	TRUE	reported	MedicineITLab	TRUE	0.00218955	8956	1.10601e-06	476116	TRUE	1.77788e-05	19.6483
rs2294875	T	C	T	C	0.176897	0.0043		0.659037	FALSE	FALSE	ebi-a-GCST90018849	1	38052445	0.0173	476116	0.8031	Gastric cancer || id:ebi-a-GCST90018849	TRUE	igd	ebi-gm430-GCST90011370	1	37586844	0.0399064	9.30187e-06	8956	OTU97_137 (Catenibacterium) abundance || id:ebi-gm430-GCST90011370	TRUE	reported	MedicineITLab	TRUE	0.00218971	8956	1.29758e-07	476116	TRUE	1.32413e-05	19.6497
rs7976884	G	A	G	A	0.232354	0.0636		0.342596	FALSE	FALSE	ebi-a-GCST90018849	12	10075922	0.0228	476116	0.005325	Gastric cancer || id:ebi-a-GCST90018849	TRUE	igd	ebi-gm430-GCST90011520	12	9923323	0.052417	9.30145e-06	8956	TestASV_42 (Alphaproteobacteria) abundance || id:ebi-gm430-GCST90011520	TRUE	reported	MedicineITLab	TRUE	0.00218972	8956	1.63428e-05	476116	TRUE	6.0491e-05	19.6498
rs7611848	C	T	C	T	0.196035	-0.0258		0.394931	FALSE	FALSE	ebi-a-GCST90018849	3	84583486	0.016	476116	0.1072	Gastric cancer || id:ebi-a-GCST90018849	TRUE	igd	ebi-gm430-GCST90011702	3	84534335	0.0442236	9.30125e-06	8956	TestASV_28 (Holdemanella) prevalence || id:ebi-gm430-GCST90011702	TRUE	reported	MedicineITLab	TRUE	0.00218972	8956	5.46118e-06	476116	TRUE	3.03543e-05	19.6498
rs457966	T	C	T	C	0.103925	-0.0059		0.234236	FALSE	FALSE	ebi-a-GCST90018849	5	54488713	0.0282	476116	0.8333	Gastric cancer || id:ebi-a-GCST90018849	TRUE	igd	ebi-gm430-GCST90011307	5	55192885	0.0234442	9.29856e-06	8956	C_Gammaproteobacteria abundance || id:ebi-gm430-GCST90011307	TRUE	reported	MedicineITLab	TRUE	0.00218978	8956	9.19379e-08	476116	TRUE	1.29174e-05	19.6504
rs6776018	G	A	G	A	-0.331573	0.0099		0.854919	FALSE	FALSE	ebi-a-GCST90018849	3	126811354	0.0197	476116	0.612901	Gastric cancer || id:ebi-a-GCST90018849	TRUE	igd	ebi-gm430-GCST90011691	3	127092511	0.0747986	9.29825e-06	8956	TestASV_18 (Prevotella) prevalence || id:ebi-gm430-GCST90011691	TRUE	reported	MedicineITLab	TRUE	0.00218979	8956	5.30428e-07	476116	TRUE	1.54862e-05	19.6504
rs72800231	T	C	T	C	0.331005	0.0403		0.104629	FALSE	FALSE	ebi-a-GCST90018849	10	67077478	0.0245	476116	0.0990102	Gastric cancer || id:ebi-a-GCST90018849	TRUE	igd	ebi-gm430-GCST90011609	10	65317720	0.0746678	9.29157e-06	8956	OTU97_69 (Clostridiales) prevalence || id:ebi-gm430-GCST90011609	TRUE	reported	MedicineITLab	TRUE	0.00218994	8956	5.68283e-06	476116	TRUE	3.0916e-05	19.6518
rs113010560	T	C	T	C	0.471157	-0.032		0.0488056	FALSE	FALSE	ebi-a-GCST90018849	7	113018873	0.0537	476116	0.5505	Gastric cancer || id:ebi-a-GCST90018849	TRUE	igd	ebi-gm430-GCST90011500	7	113378818	0.106283	9.29082e-06	8956	TestASV_23 (Barnesiella) abundance || id:ebi-gm430-GCST90011500	TRUE	reported	MedicineITLab	TRUE	0.00218996	8956	7.4583e-07	476116	TRUE	1.63888e-05	19.652
rs6429676	G	A	G	A	0.24055	-0.0026		0.407301	FALSE	FALSE	ebi-a-GCST90018849	1	15074169	0.0167	476116	0.8783	Gastric cancer || id:ebi-a-GCST90018849	TRUE	igd	ebi-gm430-GCST90011598	1	14747673	0.0542622	9.28839e-06	8956	OTU97_39 (Proteobacteria) prevalence || id:ebi-gm430-GCST90011598	TRUE	reported	MedicineITLab	TRUE	0.00219002	8956	5.091e-08	476116	TRUE	1.24814e-05	19.6525
rs112112640	A	G	A	G	0.0753466	-0.0203		0.305352	FALSE	FALSE	ebi-a-GCST90018849	2	174198105	0.023	476116	0.3779	Gastric cancer || id:ebi-a-GCST90018849	TRUE	igd	ebi-gm430-GCST90011305	2	173333377	0.0169962	9.28722e-06	8956	C_Clostridia abundance || id:ebi-gm430-GCST90011305	TRUE	reported	MedicineITLab	TRUE	0.00219004	8956	1.63616e-06	476116	TRUE	1.95233e-05	19.6527
rs10815583	T	C	T	C	-0.303387	0.027		0.46498	FALSE	FALSE	ebi-a-GCST90018849	9	7296644	0.0203	476116	0.1851	Gastric cancer || id:ebi-a-GCST90018849	TRUE	igd	ebi-gm430-GCST90011517	9	7296644	0.0684354	9.28477e-06	8956	TestASV_39 (Bacteroides) abundance || id:ebi-gm430-GCST90011517	TRUE	reported	MedicineITLab	TRUE	0.0021901	8956	3.71555e-06	476116	TRUE	2.55888e-05	19.6532
rs73784634	G	A	G	A	-0.37211	0.0316		0.0989002	FALSE	FALSE	ebi-a-GCST90018849	6	153585801	0.0282	476116	0.2617	Gastric cancer || id:ebi-a-GCST90018849	TRUE	igd	ebi-gm430-GCST90011520	6	153264666	0.0839361	9.28217e-06	8956	TestASV_42 (Alphaproteobacteria) abundance || id:ebi-gm430-GCST90011520	TRUE	reported	MedicineITLab	TRUE	0.00219016	8956	2.63733e-06	476116	TRUE	2.25457e-05	19.6537
rs274018	G	A	G	A	-0.12473	-0.0127		0.668544	FALSE	FALSE	ebi-a-GCST90018849	7	23454573	0.0474	476116	0.788301	Gastric cancer || id:ebi-a-GCST90018849	TRUE	igd	ebi-gm430-GCST90011452	7	23414954	0.0281351	9.28188e-06	8956	OTU99_30 (Parasutterella) abundance || id:ebi-gm430-GCST90011452	TRUE	reported	MedicineITLab	TRUE	0.00219017	8956	1.50779e-07	476116	TRUE	1.33733e-05	19.6538
rs10162787	C	A	C	A	0.501665	-0.0107		0.898648	FALSE	FALSE	ebi-a-GCST90018849	15	25189428	0.0496	476116	0.8292	Gastric cancer || id:ebi-a-GCST90018849	TRUE	igd	ebi-gm430-GCST90011565	15	24944281	0.113159	9.2816e-06	8956	OTU97_117 (Ruminococcus) prevalence || id:ebi-gm430-GCST90011565	TRUE	reported	MedicineITLab	TRUE	0.00219017	8956	9.77447e-08	476116	TRUE	1.29467e-05	19.6539
rs10162787	C	A	C	A	0.501665	-0.0107		0.898648	FALSE	FALSE	ebi-a-GCST90018849	15	25189428	0.0496	476116	0.8292	Gastric cancer || id:ebi-a-GCST90018849	TRUE	igd	ebi-gm430-GCST90011633	15	24944281	0.113159	9.2816e-06	8956	OTU99_137 (Ruminococcus) prevalence || id:ebi-gm430-GCST90011633	TRUE	reported	MedicineITLab	TRUE	0.00219017	8956	9.77447e-08	476116	TRUE	1.29467e-05	19.6539
rs6429676	G	A	G	A	0.240696	-0.0026		0.407301	FALSE	FALSE	ebi-a-GCST90018849	1	15074169	0.0167	476116	0.8783	Gastric cancer || id:ebi-a-GCST90018849	TRUE	igd	ebi-gm430-GCST90011659	1	14747673	0.0542926	9.27933e-06	8956	OTU99_40 (Proteobacteria) prevalence || id:ebi-gm430-GCST90011659	TRUE	reported	MedicineITLab	TRUE	0.00219022	8956	5.091e-08	476116	TRUE	1.24695e-05	19.6543
rs12433604	T	C	T	C	-0.426241	-0.0399		0.112929	FALSE	FALSE	ebi-a-GCST90018849	14	49063270	0.0705	476116	0.5715	Gastric cancer || id:ebi-a-GCST90018849	TRUE	igd	ebi-gm430-GCST90011424	14	48594067	0.0961418	9.27313e-06	8956	OTU99_116 (Sutterella) abundance || id:ebi-gm430-GCST90011424	TRUE	reported	MedicineITLab	TRUE	0.00219037	8956	6.72754e-07	476116	TRUE	1.60605e-05	19.6556
rs1010603	T	C	T	C	-0.20526	-0.0122		0.319778	FALSE	FALSE	ebi-a-GCST90018849	8	21024222	0.0175	476116	0.4862	Gastric cancer || id:ebi-a-GCST90018849	TRUE	igd	ebi-gm430-GCST90011569	8	21166711	0.0462974	9.27115e-06	8956	OTU97_13 (Subdoligranulum) prevalence || id:ebi-gm430-GCST90011569	TRUE	reported	MedicineITLab	TRUE	0.00219041	8956	1.02078e-06	476116	TRUE	1.74032e-05	19.656
rs679840	A	G	A	G	-0.263914	-0.0206		0.234565	FALSE	FALSE	ebi-a-GCST90018849	1	212686682	0.0269	476116	0.4426	Gastric cancer || id:ebi-a-GCST90018849	TRUE	igd	ebi-gm430-GCST90011356	1	212513340	0.0595261	9.26825e-06	8956	OTU97_101 (Sutterella) abundance || id:ebi-gm430-GCST90011356	TRUE	reported	MedicineITLab	TRUE	0.00219048	8956	1.23174e-06	476116	TRUE	1.81445e-05	19.6566
rs78617361	G	A	G	A	0.207814	-0.054		0.0919605	FALSE	FALSE	ebi-a-GCST90018849	8	114801641	0.0293	476116	0.0658704	Gastric cancer || id:ebi-a-GCST90018849	TRUE	igd	ebi-gm430-GCST90011461	8	113789412	0.0468724	9.26695e-06	8956	OTU99_5 (Sutterella) abundance || id:ebi-gm430-GCST90011461	TRUE	reported	MedicineITLab	TRUE	0.00219051	8956	7.13408e-06	476116	TRUE	3.46906e-05	19.6569
rs9604208	T	C	T	C	0.0705999	-0.0022		0.425556	FALSE	FALSE	ebi-a-GCST90018849	13	112533720	0.0158	476116	0.8914	Gastric cancer || id:ebi-a-GCST90018849	TRUE	igd	ebi-gm430-GCST90011330	13	111879406	0.0159238	9.26669e-06	8956	G_Faecalibacterium abundance || id:ebi-gm430-GCST90011330	TRUE	reported	MedicineITLab	TRUE	0.00219051	8956	4.07212e-08	476116	TRUE	1.23261e-05	19.6569
rs12860856	G	A	G	A	-0.298835	0.0065		0.388323	FALSE	FALSE	ebi-a-GCST90018849	13	93971618	0.0159	476116	0.681201	Gastric cancer || id:ebi-a-GCST90018849	TRUE	igd	ebi-gm430-GCST90011510	13	93319365	0.0674016	9.26531e-06	8956	TestASV_32 (Ruminococcaceae) abundance || id:ebi-gm430-GCST90011510	TRUE	reported	MedicineITLab	TRUE	0.00219055	8956	3.51012e-07	476116	TRUE	1.45662e-05	19.6572
rs2689125	A	G	A	G	-0.230377	0.0377		0.515563	FALSE	FALSE	ebi-a-GCST90018849	1	238942589	0.0162	476116	0.0198399	Gastric cancer || id:ebi-a-GCST90018849	TRUE	igd	ebi-gm430-GCST90011376	1	238779289	0.0519609	9.26478e-06	8956	OTU97_163 (Bacteroides) abundance || id:ebi-gm430-GCST90011376	TRUE	reported	MedicineITLab	TRUE	0.00219056	8956	1.13746e-05	476116	TRUE	4.61058e-05	19.6573
rs4845022	T	G	T	G	0.242998	-0.0025		0.794122	FALSE	FALSE	ebi-a-GCST90018849	1	210598936	0.0171	476116	0.8822	Gastric cancer || id:ebi-a-GCST90018849	TRUE	igd	ebi-gm430-GCST90011534	1	210425592	0.0548075	9.26432e-06	8956	C_Negativicutes prevalence || id:ebi-gm430-GCST90011534	TRUE	reported	MedicineITLab	TRUE	0.00219057	8956	4.48928e-08	476116	TRUE	1.23765e-05	19.6574
rs4845022	T	G	T	G	0.242998	-0.0025		0.794122	FALSE	FALSE	ebi-a-GCST90018849	1	210598936	0.0171	476116	0.8822	Gastric cancer || id:ebi-a-GCST90018849	TRUE	igd	ebi-gm430-GCST90011554	1	210425592	0.0548075	9.26432e-06	8956	O_Selenomonadales prevalence || id:ebi-gm430-GCST90011554	TRUE	reported	MedicineITLab	TRUE	0.00219057	8956	4.48928e-08	476116	TRUE	1.23765e-05	19.6574
rs11682903	T	C	T	C	-0.242413	-0.0275		0.190482	FALSE	FALSE	ebi-a-GCST90018849	2	46185752	0.0176	476116	0.1177	Gastric cancer || id:ebi-a-GCST90018849	TRUE	igd	ebi-gm430-GCST90011730	2	45958613	0.0546736	9.25776e-06	8956	TestASV_9 (Alistipes) prevalence || id:ebi-gm430-GCST90011730	TRUE	reported	MedicineITLab	TRUE	0.00219072	8956	5.12775e-06	476116	TRUE	2.9333e-05	19.6588
rs61863020	A	G	A	G	0.0709265	-0.0182		0.407603	FALSE	FALSE	ebi-a-GCST90018849	10	112956055	0.016	476116	0.256	Gastric cancer || id:ebi-a-GCST90018849	TRUE	igd	ebi-gm430-GCST90011483	10	111196297	0.0159967	9.25768e-06	8956	P_Firmicutes abundance || id:ebi-gm430-GCST90011483	TRUE	reported	MedicineITLab	TRUE	0.00219072	8956	2.71763e-06	476116	TRUE	2.27208e-05	19.6588
rs2881582	T	C	T	C	-0.487216	0.0249		0.144752	FALSE	FALSE	ebi-a-GCST90018849	15	87388101	0.0287	476116	0.3843	Gastric cancer || id:ebi-a-GCST90018849	TRUE	igd	ebi-gm430-GCST90011374	15	86844870	0.109886	9.25723e-06	8956	OTU97_150 (Bacteroides) abundance || id:ebi-gm430-GCST90011374	TRUE	reported	MedicineITLab	TRUE	0.00219073	8956	1.58097e-06	476116	TRUE	1.92857e-05	19.6589
rs12640951	A	G	A	G	-0.22946	0.0102		0.549533	FALSE	FALSE	ebi-a-GCST90018849	4	26587318	0.0159	476116	0.5187	Gastric cancer || id:ebi-a-GCST90018849	TRUE	igd	ebi-gm430-GCST90011597	4	26585696	0.0517496	9.24775e-06	8956	OTU97_38 (Alphaproteobacteria) prevalence || id:ebi-gm430-GCST90011597	TRUE	reported	MedicineITLab	TRUE	0.00219095	8956	8.6436e-07	476116	TRUE	1.67789e-05	19.6608
rs11657251	A	G	A	G	-0.273655	-0.0178		0.0774929	FALSE	FALSE	ebi-a-GCST90018849	17	49082330	0.0368	476116	0.628699	Gastric cancer || id:ebi-a-GCST90018849	TRUE	igd	ebi-gm430-GCST90011363	17	51004969	0.0617154	9.24413e-06	8956	OTU97_113 (Bacteroidales) abundance || id:ebi-gm430-GCST90011363	TRUE	reported	MedicineITLab	TRUE	0.00219103	8956	4.91398e-07	476116	TRUE	1.52213e-05	19.6616
rs7322727	A	G	A	G	-0.228443	-0.074		0.309137	FALSE	FALSE	ebi-a-GCST90018849	13	114091324	0.0613	476116	0.2274	Gastric cancer || id:ebi-a-GCST90018849	TRUE	igd	ebi-gm430-GCST90011696	13	113437009	0.0515183	9.24113e-06	8956	TestASV_22 (Sutterella) prevalence || id:ebi-gm430-GCST90011696	TRUE	reported	MedicineITLab	TRUE	0.0021911	8956	3.06077e-06	476116	TRUE	2.36575e-05	19.6622
rs7709035	G	A	G	A	-0.712269	0.0174		0.0630602	FALSE	FALSE	ebi-a-GCST90018849	5	165824300	0.031	476116	0.574399	Gastric cancer || id:ebi-a-GCST90018849	TRUE	igd	ebi-gm430-GCST90011568	5	166397295	0.160629	9.23923e-06	8956	OTU97_126 (Prevotella) prevalence || id:ebi-gm430-GCST90011568	TRUE	reported	MedicineITLab	TRUE	0.00219114	8956	6.61704e-07	476116	TRUE	1.59579e-05	19.6626
rs17310266	C	T	C	T	-0.146805	0.0186		0.501353	FALSE	FALSE	ebi-a-GCST90018849	4	95177051	0.0188	476116	0.3216	Gastric cancer || id:ebi-a-GCST90018849	TRUE	igd	ebi-gm430-GCST90011420	4	94255900	0.0331061	9.23311e-06	8956	OTU99_106 (Barnesiella) abundance || id:ebi-gm430-GCST90011420	TRUE	reported	MedicineITLab	TRUE	0.00219129	8956	2.05588e-06	476116	TRUE	2.07172e-05	19.6639
rs78302303	C	T	C	T	0.304549	0.083		0.0627605	FALSE	FALSE	ebi-a-GCST90018849	15	27255062	0.112	476116	0.4588	Gastric cancer || id:ebi-a-GCST90018849	TRUE	igd	ebi-gm430-GCST90011439	15	27009915	0.0686773	9.22897e-06	8956	OTU99_17 (Parabacteroides) abundance || id:ebi-gm430-GCST90011439	TRUE	reported	MedicineITLab	TRUE	0.00219138	8956	1.15348e-06	476116	TRUE	1.77994e-05	19.6647
rs1640999	G	A	G	A	0.227786	0.0245		0.779506	FALSE	FALSE	ebi-a-GCST90018849	16	8829968	0.0241	476116	0.3083	Gastric cancer || id:ebi-a-GCST90018849	TRUE	igd	ebi-gm430-GCST90011537	16	8736111	0.0513666	9.22766e-06	8956	G_Alloprevotella prevalence || id:ebi-gm430-GCST90011537	TRUE	reported	MedicineITLab	TRUE	0.00219141	8956	2.17063e-06	476116	TRUE	2.10509e-05	19.665
rs6675768	T	C	T	C	-0.193118	-0.0037		0.567033	FALSE	FALSE	ebi-a-GCST90018849	1	170927097	0.0196	476116	0.8515	Gastric cancer || id:ebi-a-GCST90018849	TRUE	igd	ebi-gm430-GCST90011641	1	170957956	0.043548	9.22442e-06	8956	OTU99_171 (Bacteroides) prevalence || id:ebi-gm430-GCST90011641	TRUE	reported	MedicineITLab	TRUE	0.00219149	8956	7.4848e-08	476116	TRUE	1.26552e-05	19.6657
rs7583363	G	A	G	A	0.0841057	0.061		0.190825	FALSE	FALSE	ebi-a-GCST90018849	2	171403034	0.0565	476116	0.2802	Gastric cancer || id:ebi-a-GCST90018849	TRUE	igd	ebi-gm430-GCST90011305	2	170546524	0.0189655	9.22151e-06	8956	C_Clostridia abundance || id:ebi-gm430-GCST90011305	TRUE	reported	MedicineITLab	TRUE	0.00219155	8956	2.44822e-06	476116	TRUE	2.18574e-05	19.6663
rs290983	A	G	A	G	0.260099	-0.008		0.773706	FALSE	FALSE	ebi-a-GCST90018849	9	93581821	0.0534	476116	0.8813	Gastric cancer || id:ebi-a-GCST90018849	TRUE	igd	ebi-gm430-GCST90011513	9	90819539	0.0586512	9.22085e-06	8956	TestASV_35 (Alphaproteobacteria) abundance || id:ebi-gm430-GCST90011513	TRUE	reported	MedicineITLab	TRUE	0.00219157	8956	4.71397e-08	476116	TRUE	1.23475e-05	19.6664
rs67352322	G	T	G	T	-0.190326	-0.021		0.146992	FALSE	FALSE	ebi-a-GCST90018849	6	165721673	0.0511	476116	0.6804	Gastric cancer || id:ebi-a-GCST90018849	TRUE	igd	ebi-gm430-GCST90011695	6	165308184	0.0429165	9.21575e-06	8956	TestASV_21 (Ruminococcaceae) prevalence || id:ebi-gm430-GCST90011695	TRUE	reported	MedicineITLab	TRUE	0.00219169	8956	3.5472e-07	476116	TRUE	1.451e-05	19.6675
rs7251956	T	C	T	C	0.364664	0.0772		0.103494	FALSE	FALSE	ebi-a-GCST90018849	19	29973221	0.0728	476116	0.2891	Gastric cancer || id:ebi-a-GCST90018849	TRUE	igd	ebi-gm430-GCST90011650	19	29482314	0.0822279	9.21569e-06	8956	OTU99_271 (Prevotella) prevalence || id:ebi-gm430-GCST90011650	TRUE	reported	MedicineITLab	TRUE	0.00219169	8956	2.36189e-06	476116	TRUE	2.15915e-05	19.6675
rs2846761	T	C	T	C	0.318915	0.0056		0.357654	FALSE	FALSE	ebi-a-GCST90018849	18	871038	0.0181	476116	0.7592	Gastric cancer || id:ebi-a-GCST90018849	TRUE	igd	ebi-gm430-GCST90011723	18	871037	0.0719113	9.21436e-06	8956	TestASV_47 (Parasutterella) prevalence || id:ebi-gm430-GCST90011723	TRUE	reported	MedicineITLab	TRUE	0.00219172	8956	2.01052e-07	476116	TRUE	1.36243e-05	19.6677
rs12231798	G	A	G	A	0.309722	0.0029		0.805612	FALSE	FALSE	ebi-a-GCST90018849	12	118434825	0.03	476116	0.9233	Gastric cancer || id:ebi-a-GCST90018849	TRUE	igd	ebi-gm430-GCST90011525	12	117997020	0.0698376	9.21214e-06	8956	TestASV_47 (Parasutterella) abundance || id:ebi-gm430-GCST90011525	TRUE	reported	MedicineITLab	TRUE	0.00219177	8956	1.96265e-08	476116	TRUE	1.19345e-05	19.6682
rs4853712	T	C	T	C	-0.0939402	-0.014		0.795107	FALSE	FALSE	ebi-a-GCST90018849	2	191330837	0.0197	476116	0.4767	Gastric cancer || id:ebi-a-GCST90018849	TRUE	igd	ebi-gm430-GCST90011329	2	190466111	0.0211818	9.20959e-06	8956	G_Coprococcus abundance || id:ebi-gm430-GCST90011329	TRUE	reported	MedicineITLab	TRUE	0.00219183	8956	1.06075e-06	476116	TRUE	1.74359e-05	19.6687
rs11845333	A	G	A	G	-0.151294	0.0134		0.445099	FALSE	FALSE	ebi-a-GCST90018849	14	24235570	0.016	476116	0.4009	Gastric cancer || id:ebi-a-GCST90018849	TRUE	igd	ebi-gm430-GCST90011361	14	23766361	0.0341137	9.20743e-06	8956	OTU97_109 (Paraprevotella) abundance || id:ebi-gm430-GCST90011361	TRUE	reported	MedicineITLab	TRUE	0.00219188	8956	1.47319e-06	476116	TRUE	1.88374e-05	19.6692
rs4521302	A	C	A	C	0.20724	0.0058		0.471815	FALSE	FALSE	ebi-a-GCST90018849	4	163406113	0.0158	476116	0.7137	Gastric cancer || id:ebi-a-GCST90018849	TRUE	igd	ebi-gm430-GCST90011415	4	162484961	0.0467276	9.20426e-06	8956	OTU97_86 (Phascolarctobacterium) abundance || id:ebi-gm430-GCST90011415	TRUE	reported	MedicineITLab	TRUE	0.00219195	8956	2.83029e-07	476116	TRUE	1.41047e-05	19.6698
rs473301	A	G	A	G	0.364506	-0.077		0.167805	FALSE	FALSE	ebi-a-GCST90018849	3	196696889	0.0452	476116	0.0881495	Gastric cancer || id:ebi-a-GCST90018849	TRUE	igd	ebi-gm430-GCST90011450	3	196970018	0.082187	9.20406e-06	8956	OTU99_298 (Phascolarctobacterium) abundance || id:ebi-gm430-GCST90011450	TRUE	reported	MedicineITLab	TRUE	0.00219196	8956	6.09524e-06	476116	TRUE	3.17325e-05	19.6699
rs77642121	C	T	C	T	0.176256	0.1377		0.0842378	FALSE	FALSE	ebi-a-GCST90018849	1	72725232	0.0809	476116	0.0886094	Gastric cancer || id:ebi-a-GCST90018849	TRUE	igd	ebi-gm430-GCST90011307	1	72259549	0.0397412	9.2036e-06	8956	C_Gammaproteobacteria abundance || id:ebi-gm430-GCST90011307	TRUE	reported	MedicineITLab	TRUE	0.00219197	8956	6.08495e-06	476116	TRUE	3.17039e-05	19.67
rs9514091	A	G	A	G	0.0852686	-0.0367		0.168234	FALSE	FALSE	ebi-a-GCST90018849	13	103714254	0.0253	476116	0.1477	Gastric cancer || id:ebi-a-GCST90018849	TRUE	igd	ebi-gm430-GCST90011343	13	103061904	0.0192258	9.2025e-06	8956	G_Ruminococcaceae abundance || id:ebi-gm430-GCST90011343	TRUE	reported	MedicineITLab	TRUE	0.00219199	8956	4.41955e-06	476116	TRUE	2.72795e-05	19.6702
rs4593077	C	A	C	A	-0.306035	0.0209		0.703073	FALSE	FALSE	ebi-a-GCST90018849	4	5594770	0.0218	476116	0.3375	Gastric cancer || id:ebi-a-GCST90018849	TRUE	igd	ebi-gm430-GCST90011717	4	5593043	0.0690022	9.20111e-06	8956	TestASV_41 (Barnesiella) prevalence || id:ebi-gm430-GCST90011717	TRUE	reported	MedicineITLab	TRUE	0.00219202	8956	1.93049e-06	476116	TRUE	2.02677e-05	19.6705
rs111444533	G	A	G	A	-0.429042	0.0184		0.1278	FALSE	FALSE	ebi-a-GCST90018849	2	161565445	0.0185	476116	0.3182	Gastric cancer || id:ebi-a-GCST90018849	TRUE	igd	ebi-gm430-GCST90011472	2	160708934	0.0967362	9.19981e-06	8956	OTU99_72 (Parabacteroides) abundance || id:ebi-gm430-GCST90011472	TRUE	reported	MedicineITLab	TRUE	0.00219205	8956	2.07769e-06	476116	TRUE	2.07117e-05	19.6708
rs11162962	C	T	C	T	0.27393	0.0269		0.261137	FALSE	FALSE	ebi-a-GCST90018849	1	80717516	0.0164	476116	0.1019	Gastric cancer || id:ebi-a-GCST90018849	TRUE	igd	ebi-gm430-GCST90011458	1	80251831	0.0617619	9.19617e-06	8956	OTU99_40 (Proteobacteria) abundance || id:ebi-gm430-GCST90011458	TRUE	reported	MedicineITLab	TRUE	0.00219214	8956	5.65072e-06	476116	TRUE	3.05342e-05	19.6715
rs35710649	A	G	A	G	-0.279269	-0.0244		0.312551	FALSE	FALSE	ebi-a-GCST90018849	9	92259335	0.048	476116	0.6111	Gastric cancer || id:ebi-a-GCST90018849	TRUE	igd	ebi-gm430-GCST90011405	9	89644420	0.0629643	9.19178e-06	8956	OTU97_58 (Sutterellaceae) abundance || id:ebi-gm430-GCST90011405	TRUE	reported	MedicineITLab	TRUE	0.00219224	8956	5.42733e-07	476116	TRUE	1.53695e-05	19.6724
rs1889724	A	G	A	G	0.430298	-0.0113		0.787565	FALSE	FALSE	ebi-a-GCST90018849	14	101654081	0.0178	476116	0.5259	Gastric cancer || id:ebi-a-GCST90018849	TRUE	igd	ebi-gm430-GCST90011386	14	101187744	0.0970141	9.18945e-06	8956	OTU97_257 (Mitsuokella) abundance || id:ebi-gm430-GCST90011386	TRUE	reported	MedicineITLab	TRUE	0.00219229	8956	8.46458e-07	476116	TRUE	1.66088e-05	19.6729
rs1881256	A	G	A	G	0.0701128	0.0096		0.588371	FALSE	FALSE	ebi-a-GCST90018849	2	28841021	0.0191	476116	0.617101	Gastric cancer || id:ebi-a-GCST90018849	TRUE	igd	ebi-gm430-GCST90011318	2	28618154	0.0158072	9.18645e-06	8956	F_Sutterellaceae abundance || id:ebi-gm430-GCST90011318	TRUE	reported	MedicineITLab	TRUE	0.00219236	8956	5.30597e-07	476116	TRUE	1.53069e-05	19.6735
rs56261112	A	G	A	G	-0.194162	0.0429		0.279534	FALSE	FALSE	ebi-a-GCST90018849	20	41615791	0.0196	476116	0.02857	Gastric cancer || id:ebi-a-GCST90018849	TRUE	igd	ebi-gm430-GCST90011428	20	42987151	0.0437745	9.18586e-06	8956	OTU99_123 (Phascolarctobacterium) abundance || id:ebi-gm430-GCST90011428	TRUE	reported	MedicineITLab	TRUE	0.00219238	8956	1.00621e-05	476116	TRUE	4.21873e-05	19.6737
rs77774071	T	G	T	G	0.541859	-0.015		0.0647627	FALSE	FALSE	ebi-a-GCST90018849	6	122154471	0.0762	476116	0.844	Gastric cancer || id:ebi-a-GCST90018849	TRUE	igd	ebi-gm430-GCST90011450	6	121833325	0.122163	9.18483e-06	8956	OTU99_298 (Phascolarctobacterium) abundance || id:ebi-gm430-GCST90011450	TRUE	reported	MedicineITLab	TRUE	0.0021924	8956	8.13882e-08	476116	TRUE	1.26656e-05	19.6739
rs10769068	A	G	A	G	-0.187557	0.0073		0.752006	FALSE	FALSE	ebi-a-GCST90018849	11	44695412	0.0228	476116	0.750501	Gastric cancer || id:ebi-a-GCST90018849	TRUE	igd	ebi-gm430-GCST90011621	11	44673862	0.0422846	9.18272e-06	8956	OTU99_106 (Barnesiella) prevalence || id:ebi-gm430-GCST90011621	TRUE	reported	MedicineITLab	TRUE	0.00219245	8956	2.1531e-07	476116	TRUE	1.36699e-05	19.6743
rs73784634	G	A	G	A	-0.37011	0.0316		0.0989002	FALSE	FALSE	ebi-a-GCST90018849	6	153585801	0.0282	476116	0.2617	Gastric cancer || id:ebi-a-GCST90018849	TRUE	igd	ebi-gm430-GCST90011458	6	153264666	0.083441	9.18184e-06	8956	OTU99_40 (Proteobacteria) abundance || id:ebi-gm430-GCST90011458	TRUE	reported	MedicineITLab	TRUE	0.00219247	8956	2.63733e-06	476116	TRUE	2.23142e-05	19.6745
rs4705317	A	G	A	G	-0.144067	-0.0207		0.634095	FALSE	FALSE	ebi-a-GCST90018849	5	148500566	0.0163	476116	0.2031	Gastric cancer || id:ebi-a-GCST90018849	TRUE	igd	ebi-gm430-GCST90011366	5	149121003	0.0324791	9.17821e-06	8956	OTU97_12 (Bacteroides) abundance || id:ebi-gm430-GCST90011366	TRUE	reported	MedicineITLab	TRUE	0.00219255	8956	3.3873e-06	476116	TRUE	2.44118e-05	19.6753
rs4705317	A	G	A	G	-0.144067	-0.0207		0.634095	FALSE	FALSE	ebi-a-GCST90018849	5	148500566	0.0163	476116	0.2031	Gastric cancer || id:ebi-a-GCST90018849	TRUE	igd	ebi-gm430-GCST90011425	5	149121003	0.0324791	9.17821e-06	8956	OTU99_12 (Bacteroides) abundance || id:ebi-gm430-GCST90011425	TRUE	reported	MedicineITLab	TRUE	0.00219255	8956	3.3873e-06	476116	TRUE	2.44118e-05	19.6753
rs73217253	A	G	A	G	1.00213	0.025		0.0563215	FALSE	FALSE	ebi-a-GCST90018849	3	133591578	0.0384	476116	0.5145	Gastric cancer || id:ebi-a-GCST90018849	TRUE	igd	ebi-gm430-GCST90011414	3	133872734	0.225923	9.17682e-06	8956	OTU97_82 (Bacteroides) abundance || id:ebi-gm430-GCST90011414	TRUE	reported	MedicineITLab	TRUE	0.00219259	8956	8.90238e-07	476116	TRUE	1.67526e-05	19.6755
rs324373	T	C	T	C	-0.240155	0.0035		0.552754	FALSE	FALSE	ebi-a-GCST90018849	7	34758051	0.0157	476116	0.8258	Gastric cancer || id:ebi-a-GCST90018849	TRUE	igd	ebi-gm430-GCST90011598	7	34718439	0.054141	9.17603e-06	8956	OTU97_39 (Proteobacteria) prevalence || id:ebi-gm430-GCST90011598	TRUE	reported	MedicineITLab	TRUE	0.0021926	8956	1.04382e-07	476116	TRUE	1.28605e-05	19.6757
rs12155587	A	G	A	G	0.0900797	-0.0415		0.391267	FALSE	FALSE	ebi-a-GCST90018849	8	106258031	0.0177	476116	0.0192801	Gastric cancer || id:ebi-a-GCST90018849	TRUE	igd	ebi-gm430-GCST90011325	8	105245803	0.020307	9.16884e-06	8956	G_Barnesiella abundance || id:ebi-gm430-GCST90011325	TRUE	reported	MedicineITLab	TRUE	0.00219277	8956	1.15461e-05	476116	TRUE	4.61364e-05	19.6772
rs638874	C	A	C	A	-0.22049	-0.0259		0.718923	FALSE	FALSE	ebi-a-GCST90018849	18	38563016	0.0161	476116	0.1076	Gastric cancer || id:ebi-a-GCST90018849	TRUE	igd	ebi-gm430-GCST90011583	18	40983052	0.0497055	9.16792e-06	8956	OTU97_21 (Parasutterella) prevalence || id:ebi-gm430-GCST90011583	TRUE	reported	MedicineITLab	TRUE	0.00219279	8956	5.43544e-06	476116	TRUE	2.9879e-05	19.6774
rs254578	G	T	G	T	0.074929	0.0402		0.564117	FALSE	FALSE	ebi-a-GCST90018849	5	134421665	0.0455	476116	0.3767	Gastric cancer || id:ebi-a-GCST90018849	TRUE	igd	ebi-gm430-GCST90011446	5	135085975	0.0168914	9.1673e-06	8956	OTU99_23 (Faecalibacterium) abundance || id:ebi-gm430-GCST90011446	TRUE	reported	MedicineITLab	TRUE	0.00219281	8956	1.63952e-06	476116	TRUE	1.92928e-05	19.6775
rs10803059	G	A	G	A	0.222412	-0.0183		0.307155	FALSE	FALSE	ebi-a-GCST90018849	1	242757718	0.0176	476116	0.2983	Gastric cancer || id:ebi-a-GCST90018849	TRUE	igd	ebi-gm430-GCST90011534	1	242594416	0.0501344	9.15114e-06	8956	C_Negativicutes prevalence || id:ebi-gm430-GCST90011534	TRUE	reported	MedicineITLab	TRUE	0.00219318	8956	2.27073e-06	476116	TRUE	2.11804e-05	19.6809
rs10803059	G	A	G	A	0.222412	-0.0183		0.307155	FALSE	FALSE	ebi-a-GCST90018849	1	242757718	0.0176	476116	0.2983	Gastric cancer || id:ebi-a-GCST90018849	TRUE	igd	ebi-gm430-GCST90011554	1	242594416	0.0501344	9.15114e-06	8956	O_Selenomonadales prevalence || id:ebi-gm430-GCST90011554	TRUE	reported	MedicineITLab	TRUE	0.00219318	8956	2.27073e-06	476116	TRUE	2.11804e-05	19.6809
rs10038863	G	A	G	A	-0.0693749	0.0207		0.551998	FALSE	FALSE	ebi-a-GCST90018849	5	132562731	0.0167	476116	0.2155	Gastric cancer || id:ebi-a-GCST90018849	TRUE	igd	ebi-gm430-GCST90011342	5	133227039	0.0156378	9.14939e-06	8956	G_Roseburia abundance || id:ebi-gm430-GCST90011342	TRUE	reported	MedicineITLab	TRUE	0.00219322	8956	3.22697e-06	476116	TRUE	2.38969e-05	19.6813
rs6594906	C	T	C	T	-0.136829	-0.0139		0.268768	FALSE	FALSE	ebi-a-GCST90018849	5	115171435	0.0162	476116	0.3885	Gastric cancer || id:ebi-a-GCST90018849	TRUE	igd	ebi-gm430-GCST90011302	5	115835738	0.0308413	9.14127e-06	8956	C_Alphaproteobacteria abundance || id:ebi-gm430-GCST90011302	TRUE	reported	MedicineITLab	TRUE	0.00219341	8956	1.54628e-06	476116	TRUE	1.89436e-05	19.683
rs9980733	A	G	A	G	-0.252755	-0.0092		0.0729819	FALSE	FALSE	ebi-a-GCST90018849	21	33554987	0.0627	476116	0.8834	Gastric cancer || id:ebi-a-GCST90018849	TRUE	igd	ebi-gm430-GCST90011683	21	32182675	0.0569699	9.13714e-06	8956	TestASV_10 (Parabacteroides) prevalence || id:ebi-gm430-GCST90011683	TRUE	reported	MedicineITLab	TRUE	0.00219351	8956	4.52199e-08	476116	TRUE	1.22146e-05	19.6838
rs6890110	C	T	C	T	1.18372	0.0471		0.0392509	FALSE	FALSE	ebi-a-GCST90018849	5	38658173	0.1156	476116	0.683701	Gastric cancer || id:ebi-a-GCST90018849	TRUE	igd	ebi-gm430-GCST90011508	5	38658071	0.266803	9.13559e-06	8956	TestASV_30 (Paraprevotella) abundance || id:ebi-gm430-GCST90011508	TRUE	reported	MedicineITLab	TRUE	0.00219354	8956	3.4867e-07	476116	TRUE	1.43563e-05	19.6842
rs2463952	C	A	C	A	0.72946	0.0003		0.0701203	FALSE	FALSE	ebi-a-GCST90018849	10	77433891	0.0873	476116	0.9973	Gastric cancer || id:ebi-a-GCST90018849	TRUE	igd	ebi-gm430-GCST90011435	10	75674133	0.164416	9.13552e-06	8956	OTU99_155 (Butyrivibrio) abundance || id:ebi-gm430-GCST90011435	TRUE	reported	MedicineITLab	TRUE	0.00219354	8956	2.48029e-11	476116	TRUE	1.1168e-05	19.6842
rs9392725	G	A	G	A	0.108587	0.0805		0.769533	FALSE	FALSE	ebi-a-GCST90018849	6	642938	0.0642	476116	0.2096	Gastric cancer || id:ebi-a-GCST90018849	TRUE	igd	ebi-gm430-GCST90011309	6	642938	0.0244747	9.13476e-06	8956	F_Acidaminococcaceae abundance || id:ebi-gm430-GCST90011309	TRUE	reported	MedicineITLab	TRUE	0.00219356	8956	3.30225e-06	476116	TRUE	2.40685e-05	19.6843
rs789195	A	G	A	G	-0.181757	-0.0158		0.72497	FALSE	FALSE	ebi-a-GCST90018849	12	70455012	0.0162	476116	0.329	Gastric cancer || id:ebi-a-GCST90018849	TRUE	igd	ebi-gm430-GCST90011601	12	70061232	0.0409664	9.13305e-06	8956	OTU97_5 (Sutterella) prevalence || id:ebi-gm430-GCST90011601	TRUE	reported	MedicineITLab	TRUE	0.0021936	8956	1.99789e-06	476116	TRUE	2.03287e-05	19.6847
rs789195	A	G	A	G	-0.181757	-0.0158		0.72497	FALSE	FALSE	ebi-a-GCST90018849	12	70455012	0.0162	476116	0.329	Gastric cancer || id:ebi-a-GCST90018849	TRUE	igd	ebi-gm430-GCST90011662	12	70061232	0.0409664	9.13305e-06	8956	OTU99_5 (Sutterella) prevalence || id:ebi-gm430-GCST90011662	TRUE	reported	MedicineITLab	TRUE	0.0021936	8956	1.99789e-06	476116	TRUE	2.03287e-05	19.6847
rs73792311	G	A	G	A	-0.138163	0.0102		0.0951352	FALSE	FALSE	ebi-a-GCST90018849	5	141077416	0.0764	476116	0.894	Gastric cancer || id:ebi-a-GCST90018849	TRUE	igd	ebi-gm430-GCST90011437	5	141697849	0.0311407	9.1329e-06	8956	OTU99_16 (Faecalibacterium) abundance || id:ebi-gm430-GCST90011437	TRUE	reported	MedicineITLab	TRUE	0.0021936	8956	3.74371e-08	476116	TRUE	1.21089e-05	19.6847
rs1890266	T	C	T	C	0.267126	0.016		0.1504	FALSE	FALSE	ebi-a-GCST90018849	1	61998216	0.0182	476116	0.379	Gastric cancer || id:ebi-a-GCST90018849	TRUE	igd	ebi-gm430-GCST90011551	1	61532544	0.0602074	9.13235e-06	8956	G_Prevotellaceae prevalence || id:ebi-gm430-GCST90011551	TRUE	reported	MedicineITLab	TRUE	0.00219362	8956	1.62325e-06	476116	TRUE	1.9171e-05	19.6848
rs79816258	C	T	C	T	0.518358	0.0371		0.0669117	FALSE	FALSE	ebi-a-GCST90018849	2	114631552	0.0894	476116	0.678	Gastric cancer || id:ebi-a-GCST90018849	TRUE	igd	ebi-gm430-GCST90011646	2	113873975	0.11683	9.12823e-06	8956	OTU99_211 (Bacteroides) prevalence || id:ebi-gm430-GCST90011646	TRUE	reported	MedicineITLab	TRUE	0.00219371	8956	3.61711e-07	476116	TRUE	1.44122e-05	19.6857
rs1579726	T	G	T	G	0.0910302	-0.0094		0.813537	FALSE	FALSE	ebi-a-GCST90018849	13	25106302	0.0572	476116	0.8697	Gastric cancer || id:ebi-a-GCST90018849	TRUE	igd	ebi-gm430-GCST90011317	13	24532164	0.0205166	9.12648e-06	8956	F_Ruminococcaceae abundance || id:ebi-gm430-GCST90011317	TRUE	reported	MedicineITLab	TRUE	0.00219375	8956	5.67221e-08	476116	TRUE	1.23351e-05	19.6861
rs79202941	A	G	A	G	0.27326	0.0402		0.120444	FALSE	FALSE	ebi-a-GCST90018849	4	5984898	0.0684	476116	0.557	Gastric cancer || id:ebi-a-GCST90018849	TRUE	igd	ebi-gm430-GCST90011433	4	5983171	0.0615851	9.11723e-06	8956	OTU99_140 (Desulfovibrio) abundance || id:ebi-gm430-GCST90011433	TRUE	reported	MedicineITLab	TRUE	0.00219397	8956	7.25485e-07	476116	TRUE	1.60127e-05	19.688
rs2237830	C	T	C	T	-0.19431	-0.0016		0.670884	FALSE	FALSE	ebi-a-GCST90018849	8	17475155	0.0173	476116	0.9242	Gastric cancer || id:ebi-a-GCST90018849	TRUE	igd	ebi-gm430-GCST90011444	8	17617646	0.0437912	9.11342e-06	8956	OTU99_21 (Parasutterella) abundance || id:ebi-gm430-GCST90011444	TRUE	reported	MedicineITLab	TRUE	0.00219406	8956	1.79654e-08	476116	TRUE	1.17786e-05	19.6888
rs7610252	C	T	C	T	0.236321	-0.0803		0.108598	FALSE	FALSE	ebi-a-GCST90018849	3	178714349	0.0439	476116	0.0672001	Gastric cancer || id:ebi-a-GCST90018849	TRUE	igd	ebi-gm430-GCST90011607	3	178996561	0.0532588	9.11303e-06	8956	OTU97_6 (Sutterella) prevalence || id:ebi-gm430-GCST90011607	TRUE	reported	MedicineITLab	TRUE	0.00219407	8956	7.02729e-06	476116	TRUE	3.38754e-05	19.6889
rs4052730	A	G	A	G	0.180825	-0.0006		0.356696	FALSE	FALSE	ebi-a-GCST90018849	6	20023748	0.0164	476116	0.9704	Gastric cancer || id:ebi-a-GCST90018849	TRUE	igd	ebi-gm430-GCST90011537	6	20023517	0.0407518	9.11234e-06	8956	G_Alloprevotella prevalence || id:ebi-gm430-GCST90011537	TRUE	reported	MedicineITLab	TRUE	0.00219408	8956	2.81128e-09	476116	TRUE	1.13734e-05	19.689
rs1870185	G	A	G	A	0.314068	-0.1679		0.879292	FALSE	FALSE	ebi-a-GCST90018849	10	109409450	0.0687	476116	0.0145499	Gastric cancer || id:ebi-a-GCST90018849	TRUE	igd	ebi-gm430-GCST90011569	10	107649692	0.0707776	9.10519e-06	8956	OTU97_13 (Subdoligranulum) prevalence || id:ebi-gm430-GCST90011569	TRUE	reported	MedicineITLab	TRUE	0.00219425	8956	1.2545e-05	476116	TRUE	4.85762e-05	19.6905
rs3793832	T	C	T	C	-0.189782	0.016		0.351181	FALSE	FALSE	ebi-a-GCST90018849	10	71672879	0.0159	476116	0.3151	Gastric cancer || id:ebi-a-GCST90018849	TRUE	igd	ebi-gm430-GCST90011504	10	69913123	0.0427664	9.09508e-06	8956	TestASV_27 (Ruminococcaceae) abundance || id:ebi-gm430-GCST90011504	TRUE	reported	MedicineITLab	TRUE	0.00219449	8956	2.12684e-06	476116	TRUE	2.0633e-05	19.6926
rs34223116	T	G	T	G	0.130248	-0.0742		0.130801	FALSE	FALSE	ebi-a-GCST90018849	17	70542669	0.0673	476116	0.2706	Gastric cancer || id:ebi-a-GCST90018849	TRUE	igd	ebi-gm430-GCST90011337	17	72546529	0.0293506	9.0941e-06	8956	G_Parasutterella abundance || id:ebi-gm430-GCST90011337	TRUE	reported	MedicineITLab	TRUE	0.00219451	8956	2.55309e-06	476116	TRUE	2.18714e-05	19.6929
rs6550266	G	A	G	A	-0.300056	0.0203		0.492904	FALSE	FALSE	ebi-a-GCST90018849	3	34271866	0.0194	476116	0.2954	Gastric cancer || id:ebi-a-GCST90018849	TRUE	igd	ebi-gm430-GCST90011524	3	34230374	0.0676158	9.09391e-06	8956	TestASV_46 (Sutterella) abundance || id:ebi-gm430-GCST90011524	TRUE	reported	MedicineITLab	TRUE	0.00219451	8956	2.29973e-06	476116	TRUE	2.1139e-05	19.6929
rs146580785	C	A	C	A	0.32201	0.0444		0.182113	FALSE	FALSE	ebi-a-GCST90018849	12	96757403	0.0255	476116	0.0817391	Gastric cancer || id:ebi-a-GCST90018849	TRUE	igd	ebi-gm430-GCST90011527	12	96363625	0.0725627	9.09359e-06	8956	TestASV_49 (Parasutterella) abundance || id:ebi-gm430-GCST90011527	TRUE	reported	MedicineITLab	TRUE	0.00219452	8956	6.36754e-06	476116	TRUE	3.20873e-05	19.693
rs12596162	T	C	T	C	0.181502	-0.0072		0.342745	FALSE	FALSE	ebi-a-GCST90018849	16	87151495	0.0159	476116	0.6509	Gastric cancer || id:ebi-a-GCST90018849	TRUE	igd	ebi-gm430-GCST90011382	16	87117889	0.0408992	9.08823e-06	8956	OTU97_21 (Parasutterella) abundance || id:ebi-gm430-GCST90011382	TRUE	reported	MedicineITLab	TRUE	0.00219465	8956	4.30685e-07	476116	TRUE	1.46904e-05	19.6941
rs62027549	A	G	A	G	0.0984446	-0.1001		0.184559	FALSE	FALSE	ebi-a-GCST90018849	15	84205961	0.0588	476116	0.0888894	Gastric cancer || id:ebi-a-GCST90018849	TRUE	igd	ebi-gm430-GCST90011308	15	83537209	0.022183	9.08679e-06	8956	C_Negativicutes abundance || id:ebi-gm430-GCST90011308	TRUE	reported	MedicineITLab	TRUE	0.00219468	8956	6.08695e-06	476116	TRUE	3.13333e-05	19.6944
rs62027549	A	G	A	G	0.0984446	-0.1001		0.184559	FALSE	FALSE	ebi-a-GCST90018849	15	84205961	0.0588	476116	0.0888894	Gastric cancer || id:ebi-a-GCST90018849	TRUE	igd	ebi-gm430-GCST90011353	15	83537209	0.022183	9.08679e-06	8956	O_Selenomonadales abundance || id:ebi-gm430-GCST90011353	TRUE	reported	MedicineITLab	TRUE	0.00219468	8956	6.08695e-06	476116	TRUE	3.13333e-05	19.6944
rs6826545	C	T	C	T	0.283172	-0.0216		0.823606	FALSE	FALSE	ebi-a-GCST90018849	4	183684484	0.0209	476116	0.3006	Gastric cancer || id:ebi-a-GCST90018849	TRUE	igd	ebi-gm430-GCST90011521	4	182763331	0.0638073	9.08312e-06	8956	TestASV_43 (Parasutterella) abundance || id:ebi-gm430-GCST90011521	TRUE	reported	MedicineITLab	TRUE	0.00219477	8956	2.24338e-06	476116	TRUE	2.09505e-05	19.6952
rs2085270	C	A	C	A	-0.240206	0.0023		0.583137	FALSE	FALSE	ebi-a-GCST90018849	15	93059626	0.0162	476116	0.8895	Gastric cancer || id:ebi-a-GCST90018849	TRUE	igd	ebi-gm430-GCST90011577	15	92516396	0.0541233	9.07462e-06	8956	OTU97_163 (Bacteroides) prevalence || id:ebi-gm430-GCST90011577	TRUE	reported	MedicineITLab	TRUE	0.00219496	8956	4.23365e-08	476116	TRUE	1.2097e-05	19.6969
rs236580	T	C	T	C	-0.167456	-0.0556		0.0622139	FALSE	FALSE	ebi-a-GCST90018849	17	68197045	0.0949	476116	0.5583	Gastric cancer || id:ebi-a-GCST90018849	TRUE	igd	ebi-gm430-GCST90011437	17	70200904	0.0377301	9.06843e-06	8956	OTU99_16 (Faecalibacterium) abundance || id:ebi-gm430-GCST90011437	TRUE	reported	MedicineITLab	TRUE	0.00219511	8956	7.20951e-07	476116	TRUE	1.5912e-05	19.6983
rs4147481	C	A	C	A	0.198563	0.0219		0.499377	FALSE	FALSE	ebi-a-GCST90018849	1	166014715	0.016	476116	0.1694	Gastric cancer || id:ebi-a-GCST90018849	TRUE	igd	ebi-gm430-GCST90011456	1	166045478	0.044736	9.05706e-06	8956	OTU99_39 (Alphaproteobacteria) abundance || id:ebi-gm430-GCST90011456	TRUE	reported	MedicineITLab	TRUE	0.00219538	8956	3.93492e-06	476116	TRUE	2.55849e-05	19.7006
rs7223271	T	C	T	C	0.427227	-0.0169		0.086873	FALSE	FALSE	ebi-a-GCST90018849	17	70434792	0.0285	476116	0.5534	Gastric cancer || id:ebi-a-GCST90018849	TRUE	igd	ebi-gm430-GCST90011694	17	72438652	0.0962532	9.05577e-06	8956	TestASV_20 (Phascolarctobacterium) prevalence || id:ebi-gm430-GCST90011694	TRUE	reported	MedicineITLab	TRUE	0.00219541	8956	7.38537e-07	476116	TRUE	1.59602e-05	19.7009
rs10780919	G	A	G	A	-0.207866	0.0112		0.627037	FALSE	FALSE	ebi-a-GCST90018849	9	90893431	0.016	476116	0.481599	Gastric cancer || id:ebi-a-GCST90018849	TRUE	igd	ebi-gm430-GCST90011560	9	88278516	0.0468309	9.05257e-06	8956	OTU97_106 (Ruminococcaceae) prevalence || id:ebi-gm430-GCST90011560	TRUE	reported	MedicineITLab	TRUE	0.00219548	8956	1.02916e-06	476116	TRUE	1.70384e-05	19.7016
rs61942305	C	A	C	A	0.251076	-0.1094		0.0752433	FALSE	FALSE	ebi-a-GCST90018849	12	113499180	0.0845	476116	0.1955	Gastric cancer || id:ebi-a-GCST90018849	TRUE	igd	ebi-gm430-GCST90011532	12	113061375	0.0565639	9.04613e-06	8956	TestASV_9 (Alistipes) abundance || id:ebi-gm430-GCST90011532	TRUE	reported	MedicineITLab	TRUE	0.00219563	8956	3.52054e-06	476116	TRUE	2.44412e-05	19.703
rs17646474	C	T	C	T	0.313453	-0.0873		0.0810746	FALSE	FALSE	ebi-a-GCST90018849	15	26829700	0.0821	476116	0.2873	Gastric cancer || id:ebi-a-GCST90018849	TRUE	igd	ebi-gm430-GCST90011440	15	26584553	0.070615	9.04191e-06	8956	OTU99_171 (Bacteroides) abundance || id:ebi-gm430-GCST90011440	TRUE	reported	MedicineITLab	TRUE	0.00219573	8956	2.37482e-06	476116	TRUE	2.12413e-05	19.7038
rs2108727	G	A	G	A	0.500558	0.0001		0.555435	FALSE	FALSE	ebi-a-GCST90018849	7	151030731	0.0173	476116	0.9943	Gastric cancer || id:ebi-a-GCST90018849	TRUE	igd	ebi-gm430-GCST90011479	7	151333645	0.112765	9.04067e-06	8956	OTU99_94 (Bacteroides) abundance || id:ebi-gm430-GCST90011479	TRUE	reported	MedicineITLab	TRUE	0.00219576	8956	7.01773e-11	476116	TRUE	1.10705e-05	19.7041
rs61815119	G	A	G	A	-0.170895	0.0559		0.321266	FALSE	FALSE	ebi-a-GCST90018849	1	151794100	0.017	476116	0.000997103	Gastric cancer || id:ebi-a-GCST90018849	TRUE	igd	ebi-gm430-GCST90011389	1	151821624	0.0384991	9.04044e-06	8956	OTU97_277 (Prevotella) abundance || id:ebi-gm430-GCST90011389	TRUE	reported	MedicineITLab	TRUE	0.00219577	8956	2.27094e-05	476116	TRUE	7.84147e-05	19.7042
rs58269121	T	C	T	C	-0.121192	0.0253		0.259841	FALSE	FALSE	ebi-a-GCST90018849	11	106271493	0.0467	476116	0.588499	Gastric cancer || id:ebi-a-GCST90018849	TRUE	igd	ebi-gm430-GCST90011339	11	106400766	0.0273017	9.03824e-06	8956	G_Porphyromonadaceae abundance || id:ebi-gm430-GCST90011339	TRUE	reported	MedicineITLab	TRUE	0.00219582	8956	6.16447e-07	476116	TRUE	1.54359e-05	19.7046
rs67993339	G	A	G	A	0.196596	0.0114		0.173879	FALSE	FALSE	ebi-a-GCST90018849	8	5444296	0.0207	476116	0.5829	Gastric cancer || id:ebi-a-GCST90018849	TRUE	igd	ebi-gm430-GCST90011549	8	5586774	0.0442883	9.03703e-06	8956	G_Porphyromonadaceae prevalence || id:ebi-gm430-GCST90011549	TRUE	reported	MedicineITLab	TRUE	0.00219585	8956	6.37027e-07	476116	TRUE	1.55194e-05	19.7049
rs6710072	G	A	G	A	0.306104	0.0254		0.221081	FALSE	FALSE	ebi-a-GCST90018849	2	66823204	0.017	476116	0.1355	Gastric cancer || id:ebi-a-GCST90018849	TRUE	igd	ebi-gm430-GCST90011668	2	66596072	0.0689575	9.03701e-06	8956	OTU99_59 (Prevotella) prevalence || id:ebi-gm430-GCST90011668	TRUE	reported	MedicineITLab	TRUE	0.00219585	8956	4.68874e-06	476116	TRUE	2.75268e-05	19.7049
rs636372	T	G	T	G	-0.152018	-0.0179		0.263253	FALSE	FALSE	ebi-a-GCST90018849	22	25921586	0.0178	476116	0.3129	Gastric cancer || id:ebi-a-GCST90018849	TRUE	igd	ebi-gm430-GCST90011477	22	25525619	0.0342452	9.03394e-06	8956	OTU99_9 (Alistipes) abundance || id:ebi-gm430-GCST90011477	TRUE	reported	MedicineITLab	TRUE	0.00219592	8956	2.124e-06	476116	TRUE	2.04925e-05	19.7055
rs8056498	T	C	T	C	-0.329551	0.1586		0.0574865	FALSE	FALSE	ebi-a-GCST90018849	16	5195387	0.096	476116	0.098451	Gastric cancer || id:ebi-a-GCST90018849	TRUE	igd	ebi-gm430-GCST90011334	16	5145386	0.0742367	9.02983e-06	8956	G_Oscillibacter abundance || id:ebi-gm430-GCST90011334	TRUE	reported	MedicineITLab	TRUE	0.00219602	8956	5.73258e-06	476116	TRUE	3.02301e-05	19.7064
rs7750106	A	C	A	C	0.678979	0.009		0.131692	FALSE	FALSE	ebi-a-GCST90018849	6	28223680	0.017	476116	0.597901	Gastric cancer || id:ebi-a-GCST90018849	TRUE	igd	ebi-gm430-GCST90011472	6	28255902	0.152941	9.01781e-06	8956	OTU99_72 (Parabacteroides) abundance || id:ebi-gm430-GCST90011472	TRUE	reported	MedicineITLab	TRUE	0.0021963	8956	5.88676e-07	476116	TRUE	1.52855e-05	19.7089
rs4413364	A	G	A	G	0.211354	-0.0024		0.594297	FALSE	FALSE	ebi-a-GCST90018849	4	163237809	0.0163	476116	0.8819	Gastric cancer || id:ebi-a-GCST90018849	TRUE	igd	ebi-gm430-GCST90011523	4	162316657	0.0476077	9.01725e-06	8956	TestASV_45 (Clostridiales) abundance || id:ebi-gm430-GCST90011523	TRUE	reported	MedicineITLab	TRUE	0.00219631	8956	4.55341e-08	476116	TRUE	1.20618e-05	19.7091
rs11205386	T	C	T	C	0.311568	-0.1458		0.125057	FALSE	FALSE	ebi-a-GCST90018849	1	150481738	0.0672	476116	0.0299799	Gastric cancer || id:ebi-a-GCST90018849	TRUE	igd	ebi-gm430-GCST90011611	1	150509262	0.0701809	9.01718e-06	8956	OTU97_73 (Prevotella) prevalence || id:ebi-gm430-GCST90011611	TRUE	reported	MedicineITLab	TRUE	0.00219631	8956	9.88693e-06	476116	TRUE	4.10107e-05	19.7091
rs7779384	T	C	T	C	-0.11689	-0.0204		0.453227	FALSE	FALSE	ebi-a-GCST90018849	7	82848330	0.0157	476116	0.1951	Gastric cancer || id:ebi-a-GCST90018849	TRUE	igd	ebi-gm430-GCST90011336	7	83219014	0.0263282	9.00803e-06	8956	G_Paraprevotella abundance || id:ebi-gm430-GCST90011336	TRUE	reported	MedicineITLab	TRUE	0.00219653	8956	3.54608e-06	476116	TRUE	2.44128e-05	19.711
rs6958700	A	G	A	G	0.175326	0.0065		0.279249	FALSE	FALSE	ebi-a-GCST90018849	7	115439353	0.0181	476116	0.7177	Gastric cancer || id:ebi-a-GCST90018849	TRUE	igd	ebi-gm430-GCST90011653	7	115799299	0.0394905	9.00777e-06	8956	OTU99_30 (Parasutterella) prevalence || id:ebi-gm430-GCST90011653	TRUE	reported	MedicineITLab	TRUE	0.00219654	8956	2.70868e-07	476116	TRUE	1.37443e-05	19.7111
rs12049456	A	G	A	G	0.512486	-0.0094		0.21954	FALSE	FALSE	ebi-a-GCST90018849	1	3455242	0.0174	476116	0.589899	Gastric cancer || id:ebi-a-GCST90018849	TRUE	igd	ebi-gm430-GCST90011587	1	3538678	0.115431	9.00553e-06	8956	OTU97_257 (Mitsuokella) prevalence || id:ebi-gm430-GCST90011587	TRUE	reported	MedicineITLab	TRUE	0.00219659	8956	6.1298e-07	476116	TRUE	1.53675e-05	19.7116
rs74654039	G	A	G	A	0.739321	-0.1622		0.06782	FALSE	FALSE	ebi-a-GCST90018849	6	8911284	0.1602	476116	0.3113	Gastric cancer || id:ebi-a-GCST90018849	TRUE	igd	ebi-gm430-GCST90011465	6	8911051	0.166521	9.00425e-06	8956	OTU99_558 (Bacteroidales) abundance || id:ebi-gm430-GCST90011465	TRUE	reported	MedicineITLab	TRUE	0.00219662	8956	2.1531e-06	476116	TRUE	2.05137e-05	19.7118
rs734556	T	C	T	C	-0.106461	0.015		0.554753	FALSE	FALSE	ebi-a-GCST90018849	2	224561329	0.0204	476116	0.4626	Gastric cancer || id:ebi-a-GCST90018849	TRUE	igd	ebi-gm430-GCST90011322	2	223696612	0.0239788	9.00387e-06	8956	G_Bacteroidales abundance || id:ebi-gm430-GCST90011322	TRUE	reported	MedicineITLab	TRUE	0.00219663	8956	1.13556e-06	476116	TRUE	1.7321e-05	19.7119
rs4941458	C	T	C	T	0.385432	-0.0271		0.201394	FALSE	FALSE	ebi-a-GCST90018849	13	43920990	0.0172	476116	0.1153	Gastric cancer || id:ebi-a-GCST90018849	TRUE	igd	ebi-gm430-GCST90011694	13	43346854	0.0868116	9.00152e-06	8956	TestASV_20 (Phascolarctobacterium) prevalence || id:ebi-gm430-GCST90011694	TRUE	reported	MedicineITLab	TRUE	0.00219668	8956	5.21397e-06	476116	TRUE	2.87955e-05	19.7124
rs7069869	G	A	G	A	0.103797	0.0015		0.162696	FALSE	FALSE	ebi-a-GCST90018849	10	62620352	0.0186	476116	0.936	Gastric cancer || id:ebi-a-GCST90018849	TRUE	igd	ebi-gm430-GCST90011308	10	60860594	0.0233781	8.99898e-06	8956	C_Negativicutes abundance || id:ebi-gm430-GCST90011308	TRUE	reported	MedicineITLab	TRUE	0.00219674	8956	1.36598e-08	476116	TRUE	1.15483e-05	19.7129
rs7069869	G	A	G	A	0.103797	0.0015		0.162696	FALSE	FALSE	ebi-a-GCST90018849	10	62620352	0.0186	476116	0.936	Gastric cancer || id:ebi-a-GCST90018849	TRUE	igd	ebi-gm430-GCST90011353	10	60860594	0.0233781	8.99898e-06	8956	O_Selenomonadales abundance || id:ebi-gm430-GCST90011353	TRUE	reported	MedicineITLab	TRUE	0.00219674	8956	1.36598e-08	476116	TRUE	1.15483e-05	19.7129
rs6963757	G	A	G	A	-0.168031	0.0193		0.407603	FALSE	FALSE	ebi-a-GCST90018849	7	71256295	0.0165	476116	0.2429	Gastric cancer || id:ebi-a-GCST90018849	TRUE	igd	ebi-gm430-GCST90011638	7	71791310	0.0378449	8.99572e-06	8956	OTU99_16 (Faecalibacterium) prevalence || id:ebi-gm430-GCST90011638	TRUE	reported	MedicineITLab	TRUE	0.00219682	8956	2.87365e-06	476116	TRUE	2.25451e-05	19.7136
rs35603721	T	C	T	C	0.162839	-0.0165		0.155878	FALSE	FALSE	ebi-a-GCST90018849	18	9636935	0.0442	476116	0.708401	Gastric cancer || id:ebi-a-GCST90018849	TRUE	igd	ebi-gm430-GCST90011477	18	9636937	0.0366753	8.9954e-06	8956	OTU99_9 (Alistipes) abundance || id:ebi-gm430-GCST90011477	TRUE	reported	MedicineITLab	TRUE	0.00219683	8956	2.92693e-07	476116	TRUE	1.38471e-05	19.7137
rs10846217	C	T	C	T	-0.287898	-0.0247		0.226502	FALSE	FALSE	ebi-a-GCST90018849	12	15757693	0.0192	476116	0.1994	Gastric cancer || id:ebi-a-GCST90018849	TRUE	igd	ebi-gm430-GCST90011586	12	15604759	0.0648412	8.99436e-06	8956	OTU97_24 (Prevotella) prevalence || id:ebi-gm430-GCST90011586	TRUE	reported	MedicineITLab	TRUE	0.00219685	8956	3.47599e-06	476116	TRUE	2.41889e-05	19.7139
rs11744761	C	T	C	T	-0.140153	0.03		0.328406	FALSE	FALSE	ebi-a-GCST90018849	5	58593236	0.0243	476116	0.2181	Gastric cancer || id:ebi-a-GCST90018849	TRUE	igd	ebi-gm430-GCST90011539	5	59297410	0.0315658	8.99405e-06	8956	G_Bacteroidales prevalence || id:ebi-gm430-GCST90011539	TRUE	reported	MedicineITLab	TRUE	0.00219686	8956	3.20124e-06	476116	TRUE	2.34426e-05	19.714
rs1349643	G	A	G	A	0.247215	-0.014		0.542504	FALSE	FALSE	ebi-a-GCST90018849	15	74143757	0.0172	476116	0.4156	Gastric cancer || id:ebi-a-GCST90018849	TRUE	igd	ebi-gm430-GCST90011559	15	73851416	0.0556781	8.99277e-06	8956	OTU97_105 (Ruminococcaceae) prevalence || id:ebi-gm430-GCST90011559	TRUE	reported	MedicineITLab	TRUE	0.00219689	8956	1.39151e-06	476116	TRUE	1.81536e-05	19.7143
rs7190328	T	C	T	C	0.0951463	0.0019		0.295546	FALSE	FALSE	ebi-a-GCST90018849	16	24326258	0.016	476116	0.9055	Gastric cancer || id:ebi-a-GCST90018849	TRUE	igd	ebi-gm430-GCST90011496	16	24314937	0.0214286	8.98927e-06	8956	TestASV_2 (Bacteroides) abundance || id:ebi-gm430-GCST90011496	TRUE	reported	MedicineITLab	TRUE	0.00219697	8956	2.9618e-08	476116	TRUE	1.18136e-05	19.715
rs77507308	A	G	A	G	0.323998	0.1542		0.0441164	FALSE	FALSE	ebi-a-GCST90018849	10	60841062	0.1096	476116	0.1596	Gastric cancer || id:ebi-a-GCST90018849	TRUE	igd	ebi-gm430-GCST90011455	10	59081302	0.0729676	8.98329e-06	8956	OTU99_35 (Ruminococcus) abundance || id:ebi-gm430-GCST90011455	TRUE	reported	MedicineITLab	TRUE	0.00219711	8956	4.15753e-06	476116	TRUE	2.59779e-05	19.7163
rs116958203	A	G	A	G	0.887535	-0.042		0.0718703	FALSE	FALSE	ebi-a-GCST90018849	14	95348757	0.0381	476116	0.2706	Gastric cancer || id:ebi-a-GCST90018849	TRUE	igd	ebi-gm430-GCST90011384	14	94882420	0.199881	8.98232e-06	8956	OTU97_235 (Phascolarctobacterium) abundance || id:ebi-gm430-GCST90011384	TRUE	reported	MedicineITLab	TRUE	0.00219714	8956	2.55233e-06	476116	TRUE	2.16137e-05	19.7165
rs2147381	C	T	C	T	0.299348	-0.0233		0.115767	FALSE	FALSE	ebi-a-GCST90018849	9	123334445	0.0506	476116	0.645601	Gastric cancer || id:ebi-a-GCST90018849	TRUE	igd	ebi-gm430-GCST90011559	9	120572167	0.0674153	8.98087e-06	8956	OTU97_105 (Ruminococcaceae) prevalence || id:ebi-gm430-GCST90011559	TRUE	reported	MedicineITLab	TRUE	0.00219717	8956	4.45348e-07	476116	TRUE	1.45911e-05	19.7168
rs216156	C	A	C	A	-0.223619	0.0121		0.37105	FALSE	FALSE	ebi-a-GCST90018849	16	15916861	0.0189	476116	0.5232	Gastric cancer || id:ebi-a-GCST90018849	TRUE	igd	ebi-gm430-GCST90011376	16	15823004	0.05036	8.97849e-06	8956	OTU97_163 (Bacteroides) abundance || id:ebi-gm430-GCST90011376	TRUE	reported	MedicineITLab	TRUE	0.00219723	8956	8.60866e-07	476116	TRUE	1.62952e-05	19.7173
rs62444139	T	C	T	C	-0.739811	-0.0973		0.0605836	FALSE	FALSE	ebi-a-GCST90018849	7	38852816	0.0926	476116	0.293	Gastric cancer || id:ebi-a-GCST90018849	TRUE	igd	ebi-gm430-GCST90011392	7	38813216	0.166607	8.97684e-06	8956	OTU97_31 (Prevotella) abundance || id:ebi-gm430-GCST90011392	TRUE	reported	MedicineITLab	TRUE	0.00219727	8956	2.31895e-06	476116	TRUE	2.09354e-05	19.7177
rs6602911	T	C	T	C	0.192473	0.026		0.380612	FALSE	FALSE	ebi-a-GCST90018849	13	114547372	0.016	476116	0.1051	Gastric cancer || id:ebi-a-GCST90018849	TRUE	igd	ebi-gm430-GCST90011406	13	113844399	0.0433452	8.9764e-06	8956	OTU97_6 (Sutterella) abundance || id:ebi-gm430-GCST90011406	TRUE	reported	MedicineITLab	TRUE	0.00219728	8956	5.54617e-06	476116	TRUE	2.95808e-05	19.7177
rs679840	A	G	A	G	-0.264159	-0.0206		0.234565	FALSE	FALSE	ebi-a-GCST90018849	1	212686682	0.0269	476116	0.4426	Gastric cancer || id:ebi-a-GCST90018849	TRUE	igd	ebi-gm430-GCST90011424	1	212513340	0.0594879	8.97334e-06	8956	OTU99_116 (Sutterella) abundance || id:ebi-gm430-GCST90011424	TRUE	reported	MedicineITLab	TRUE	0.00219735	8956	1.23174e-06	476116	TRUE	1.75901e-05	19.7184
rs9897211	A	G	A	G	0.648194	0.0008		0.0806519	FALSE	FALSE	ebi-a-GCST90018849	17	6732299	0.0294	476116	0.979	Gastric cancer || id:ebi-a-GCST90018849	TRUE	igd	ebi-gm430-GCST90011517	17	6828980	0.145971	8.97288e-06	8956	TestASV_39 (Bacteroides) abundance || id:ebi-gm430-GCST90011517	TRUE	reported	MedicineITLab	TRUE	0.00219736	8956	1.55516e-09	476116	TRUE	1.11374e-05	19.7185
rs9998840	T	C	T	C	0.175255	-0.025		0.0786079	FALSE	FALSE	ebi-a-GCST90018849	4	11107561	0.0422	476116	0.5538	Gastric cancer || id:ebi-a-GCST90018849	TRUE	igd	ebi-gm430-GCST90011418	4	11105937	0.0394669	8.97264e-06	8956	OTU97_97 (Clostridiales) abundance || id:ebi-gm430-GCST90011418	TRUE	reported	MedicineITLab	TRUE	0.00219737	8956	7.3713e-07	476116	TRUE	1.58134e-05	19.7185
rs73145665	C	T	C	T	-0.432998	-0.026		0.140162	FALSE	FALSE	ebi-a-GCST90018849	22	17426414	0.0198	476116	0.1874	Gastric cancer || id:ebi-a-GCST90018849	TRUE	igd	ebi-gm430-GCST90011356	22	16945524	0.0975093	8.97163e-06	8956	OTU97_101 (Sutterella) abundance || id:ebi-gm430-GCST90011356	TRUE	reported	MedicineITLab	TRUE	0.00219739	8956	3.62163e-06	476116	TRUE	2.45222e-05	19.7188
rs2287505	T	G	T	G	-0.213164	0.0123		0.217103	FALSE	FALSE	ebi-a-GCST90018849	2	207947086	0.0205	476116	0.549099	Gastric cancer || id:ebi-a-GCST90018849	TRUE	igd	ebi-gm430-GCST90011561	2	207082362	0.0480033	8.97005e-06	8956	OTU97_108 (Phascolarctobacterium) prevalence || id:ebi-gm430-GCST90011561	TRUE	reported	MedicineITLab	TRUE	0.00219743	8956	7.56121e-07	476116	TRUE	1.58829e-05	19.7191
rs11003830	T	G	T	G	-0.282073	-0.0024		0.441696	FALSE	FALSE	ebi-a-GCST90018849	10	55537701	0.0287	476116	0.9324	Gastric cancer || id:ebi-a-GCST90018849	TRUE	igd	ebi-gm430-GCST90011721	10	53777941	0.0635208	8.96897e-06	8956	TestASV_45 (Clostridiales) prevalence || id:ebi-gm430-GCST90011721	TRUE	reported	MedicineITLab	TRUE	0.00219745	8956	1.46875e-08	476116	TRUE	1.1532e-05	19.7193
rs10964680	C	A	C	A	0.424486	0.091		0.0969954	FALSE	FALSE	ebi-a-GCST90018849	9	2082683	0.0367	476116	0.0132099	Gastric cancer || id:ebi-a-GCST90018849	TRUE	igd	ebi-gm430-GCST90011714	9	2082683	0.0955905	8.96765e-06	8956	TestASV_39 (Bacteroides) prevalence || id:ebi-gm430-GCST90011714	TRUE	reported	MedicineITLab	TRUE	0.00219748	8956	1.29132e-05	476116	TRUE	4.89093e-05	19.7196
rs77960846	T	G	T	G	-0.248296	-0.0457		0.406639	FALSE	FALSE	ebi-a-GCST90018849	3	3586234	0.0201	476116	0.0226402	Gastric cancer || id:ebi-a-GCST90018849	TRUE	igd	ebi-gm430-GCST90011509	3	3544550	0.0559118	8.96049e-06	8956	TestASV_31 (Ruminococcus) abundance || id:ebi-gm430-GCST90011509	TRUE	reported	MedicineITLab	TRUE	0.00219765	8956	1.08574e-05	476116	TRUE	4.33375e-05	19.7211
rs2898139	G	A	G	A	-0.0775943	-0.012		0.584745	FALSE	FALSE	ebi-a-GCST90018849	21	29388938	0.0164	476116	0.4621	Gastric cancer || id:ebi-a-GCST90018849	TRUE	igd	ebi-gm430-GCST90011419	21	28016619	0.0174724	8.95532e-06	8956	OTU99_1 (Bacteroides) abundance || id:ebi-gm430-GCST90011419	TRUE	reported	MedicineITLab	TRUE	0.00219778	8956	1.12451e-06	476116	TRUE	1.71934e-05	19.7222
rs10508244	C	T	C	T	0.354503	-0.066		0.0803716	FALSE	FALSE	ebi-a-GCST90018849	10	3153203	0.0825	476116	0.4239	Gastric cancer || id:ebi-a-GCST90018849	TRUE	igd	ebi-gm430-GCST90011657	10	3111011	0.0798233	8.95021e-06	8956	OTU99_39 (Alphaproteobacteria) prevalence || id:ebi-gm430-GCST90011657	TRUE	reported	MedicineITLab	TRUE	0.0021979	8956	1.34421e-06	476116	TRUE	1.79177e-05	19.7233
rs6581941	A	C	A	C	-0.175644	0.0029		0.57249	FALSE	FALSE	ebi-a-GCST90018849	12	41154396	0.0161	476116	0.857	Gastric cancer || id:ebi-a-GCST90018849	TRUE	igd	ebi-gm430-GCST90011372	12	40760594	0.0395495	8.94915e-06	8956	OTU97_140 (Bacteroides) abundance || id:ebi-gm430-GCST90011372	TRUE	reported	MedicineITLab	TRUE	0.00219792	8956	6.81449e-08	476116	TRUE	1.22206e-05	19.7236
rs6659046	C	T	C	T	0.288324	0.0181		0.308033	FALSE	FALSE	ebi-a-GCST90018849	1	167621144	0.0195	476116	0.3527	Gastric cancer || id:ebi-a-GCST90018849	TRUE	igd	ebi-gm430-GCST90011501	1	167651907	0.06492	8.94499e-06	8956	TestASV_24 (Bacteroides) abundance || id:ebi-gm430-GCST90011501	TRUE	reported	MedicineITLab	TRUE	0.00219802	8956	1.80957e-06	476116	TRUE	1.93658e-05	19.7244
rs12504284	A	C	A	C	-0.0844528	0.0038		0.356718	FALSE	FALSE	ebi-a-GCST90018849	4	126135922	0.0158	476116	0.8091	Gastric cancer || id:ebi-a-GCST90018849	TRUE	igd	ebi-gm430-GCST90011378	4	125214767	0.0190154	8.94244e-06	8956	OTU97_17 (Parabacteroides) abundance || id:ebi-gm430-GCST90011378	TRUE	reported	MedicineITLab	TRUE	0.00219808	8956	1.2149e-07	476116	TRUE	1.26792e-05	19.725
rs8080165	T	G	T	G	0.333748	0.0167		0.532829	FALSE	FALSE	ebi-a-GCST90018849	17	17447859	0.0164	476116	0.3071	Gastric cancer || id:ebi-a-GCST90018849	TRUE	igd	ebi-gm430-GCST90011526	17	17544545	0.0751465	8.94193e-06	8956	TestASV_48 (Sutterella) abundance || id:ebi-gm430-GCST90011526	TRUE	reported	MedicineITLab	TRUE	0.00219809	8956	2.17788e-06	476116	TRUE	2.04505e-05	19.7251
rs1982638	T	G	T	G	-0.297332	-0.0243		0.184522	FALSE	FALSE	ebi-a-GCST90018849	8	61849890	0.0265	476116	0.3593	Gastric cancer || id:ebi-a-GCST90018849	TRUE	igd	ebi-gm430-GCST90011506	8	60937331	0.0669469	8.94132e-06	8956	TestASV_29 (Barnesiella) abundance || id:ebi-gm430-GCST90011506	TRUE	reported	MedicineITLab	TRUE	0.00219811	8956	1.76607e-06	476116	TRUE	1.92262e-05	19.7252
rs775457	T	C	T	C	-0.202291	0.0065		0.172789	FALSE	FALSE	ebi-a-GCST90018849	12	70105058	0.0166	476116	0.6948	Gastric cancer || id:ebi-a-GCST90018849	TRUE	igd	ebi-gm430-GCST90011301	12	69711278	0.0455468	8.93841e-06	8956	C_Actinobacteria abundance || id:ebi-gm430-GCST90011301	TRUE	reported	MedicineITLab	TRUE	0.00219818	8956	3.22032e-07	476116	TRUE	1.39185e-05	19.7258
rs775457	T	C	T	C	-0.202291	0.0065		0.172789	FALSE	FALSE	ebi-a-GCST90018849	12	70105058	0.0166	476116	0.6948	Gastric cancer || id:ebi-a-GCST90018849	TRUE	igd	ebi-gm430-GCST90011481	12	69711278	0.0455468	8.93841e-06	8956	P_Actinobacteria abundance || id:ebi-gm430-GCST90011481	TRUE	reported	MedicineITLab	TRUE	0.00219818	8956	3.22032e-07	476116	TRUE	1.39185e-05	19.7258
rs6680712	G	A	G	A	0.166091	-0.0165		0.640497	FALSE	FALSE	ebi-a-GCST90018849	1	99538754	0.016	476116	0.3005	Gastric cancer || id:ebi-a-GCST90018849	TRUE	igd	ebi-gm430-GCST90011531	1	99073198	0.0373959	8.93664e-06	8956	TestASV_8 (Bacteroides) abundance || id:ebi-gm430-GCST90011531	TRUE	reported	MedicineITLab	TRUE	0.00219822	8956	2.23365e-06	476116	TRUE	2.06006e-05	19.7262
rs299744	C	T	C	T	0.0998915	-0.011		0.117613	FALSE	FALSE	ebi-a-GCST90018849	18	46193230	0.0342	476116	0.746799	Gastric cancer || id:ebi-a-GCST90018849	TRUE	igd	ebi-gm430-GCST90011482	18	48666859	0.0224904	8.93239e-06	8956	P_Bacteroidetes abundance || id:ebi-gm430-GCST90011482	TRUE	reported	MedicineITLab	TRUE	0.00219832	8956	2.17281e-07	476116	TRUE	1.33196e-05	19.7271
rs10837924	G	A	G	A	0.284408	-0.0312		0.234499	FALSE	FALSE	ebi-a-GCST90018849	11	42789952	0.0186	476116	0.09378	Gastric cancer || id:ebi-a-GCST90018849	TRUE	igd	ebi-gm430-GCST90011709	11	42768402	0.0640328	8.92956e-06	8956	TestASV_34 (Phascolarctobacterium) prevalence || id:ebi-gm430-GCST90011709	TRUE	reported	MedicineITLab	TRUE	0.00219839	8956	5.90976e-06	476116	TRUE	3.03716e-05	19.7277
rs66779163	A	G	A	G	0.475763	0.0215		0.126878	FALSE	FALSE	ebi-a-GCST90018849	8	67252661	0.0187	476116	0.2492	Gastric cancer || id:ebi-a-GCST90018849	TRUE	igd	ebi-gm430-GCST90011580	8	66340426	0.107115	8.92919e-06	8956	OTU97_173 (Bacteroides) prevalence || id:ebi-gm430-GCST90011580	TRUE	reported	MedicineITLab	TRUE	0.0021984	8956	2.7764e-06	476116	TRUE	2.21181e-05	19.7278
rs4365324	T	C	T	C	0.491109	-0.008		0.0796818	FALSE	FALSE	ebi-a-GCST90018849	17	10080157	0.0293	476116	0.7857	Gastric cancer || id:ebi-a-GCST90018849	TRUE	igd	ebi-gm430-GCST90011379	17	10176840	0.11057	8.92884e-06	8956	OTU97_173 (Bacteroides) abundance || id:ebi-gm430-GCST90011379	TRUE	reported	MedicineITLab	TRUE	0.00219841	8956	1.56579e-07	476116	TRUE	1.29189e-05	19.7279
rs13226502	T	C	T	C	0.326566	-0.049		0.14181	FALSE	FALSE	ebi-a-GCST90018849	7	100506381	0.0438	476116	0.264	Gastric cancer || id:ebi-a-GCST90018849	TRUE	igd	ebi-gm430-GCST90011622	7	100908761	0.0735241	8.92836e-06	8956	OTU99_108 (Cytophagales) prevalence || id:ebi-gm430-GCST90011622	TRUE	reported	MedicineITLab	TRUE	0.00219842	8956	2.62864e-06	476116	TRUE	2.17045e-05	19.728
rs2910648	T	C	T	C	-0.160619	-0.0047		0.676878	FALSE	FALSE	ebi-a-GCST90018849	5	41258382	0.0164	476116	0.7728	Gastric cancer || id:ebi-a-GCST90018849	TRUE	igd	ebi-gm430-GCST90011665	5	41258280	0.0361618	8.92548e-06	8956	OTU99_55 (Barnesiella) prevalence || id:ebi-gm430-GCST90011665	TRUE	reported	MedicineITLab	TRUE	0.00219849	8956	1.72503e-07	476116	TRUE	1.30232e-05	19.7286
rs4437381	C	A	C	A	-0.166567	-0.0048		0.558212	FALSE	FALSE	ebi-a-GCST90018849	5	3312024	0.0159	476116	0.7625	Gastric cancer || id:ebi-a-GCST90018849	TRUE	igd	ebi-gm430-GCST90011382	5	3311910	0.0374999	8.92165e-06	8956	OTU97_21 (Parasutterella) abundance || id:ebi-gm430-GCST90011382	TRUE	reported	MedicineITLab	TRUE	0.00219858	8956	1.91416e-07	476116	TRUE	1.3142e-05	19.7294
rs75607798	G	A	G	A	0.291441	-0.0982		0.107793	FALSE	FALSE	ebi-a-GCST90018849	10	131477440	0.0731	476116	0.1793	Gastric cancer || id:ebi-a-GCST90018849	TRUE	igd	ebi-gm430-GCST90011556	10	129679176	0.0656135	8.92133e-06	8956	OTU97_100 (Ruminococcaceae) prevalence || id:ebi-gm430-GCST90011556	TRUE	reported	MedicineITLab	TRUE	0.00219858	8956	3.79032e-06	476116	TRUE	2.48407e-05	19.7295
rs7085411	G	T	G	T	0.519011	-0.025		0.831771	FALSE	FALSE	ebi-a-GCST90018849	10	11699441	0.0168	476116	0.1376	Gastric cancer || id:ebi-a-GCST90018849	TRUE	igd	ebi-gm430-GCST90011545	10	11657442	0.116846	8.91881e-06	8956	G_Parabacteroides prevalence || id:ebi-gm430-GCST90011545	TRUE	reported	MedicineITLab	TRUE	0.00219864	8956	4.65102e-06	476116	TRUE	2.70905e-05	19.73
rs4820745	T	G	T	G	-0.213082	0.0616		0.190321	FALSE	FALSE	ebi-a-GCST90018849	22	27595582	0.0571	476116	0.2805	Gastric cancer || id:ebi-a-GCST90018849	TRUE	igd	ebi-gm430-GCST90011667	22	27199620	0.0479713	8.91825e-06	8956	OTU99_58 (Bacteroides) prevalence || id:ebi-gm430-GCST90011667	TRUE	reported	MedicineITLab	TRUE	0.00219866	8956	2.44443e-06	476116	TRUE	2.11626e-05	19.7302
rs115731487	T	C	T	C	0.601257	0.0097		0.088984	FALSE	FALSE	ebi-a-GCST90018849	4	62010311	0.0804	476116	0.9038	Gastric cancer || id:ebi-a-GCST90018849	TRUE	igd	ebi-gm430-GCST90011509	4	61144593	0.135356	8.91076e-06	8956	TestASV_31 (Ruminococcus) abundance || id:ebi-gm430-GCST90011509	TRUE	reported	MedicineITLab	TRUE	0.00219884	8956	3.05718e-08	476116	TRUE	1.17266e-05	19.7318
rs78017017	C	A	C	A	0.245266	-0.0179		0.0740645	FALSE	FALSE	ebi-a-GCST90018849	2	235134203	0.0483	476116	0.7112	Gastric cancer || id:ebi-a-GCST90018849	TRUE	igd	ebi-gm430-GCST90011562	2	234225559	0.0552126	8.90367e-06	8956	OTU97_109 (Paraprevotella) prevalence || id:ebi-gm430-GCST90011562	TRUE	reported	MedicineITLab	TRUE	0.00219901	8956	2.8847e-07	476116	TRUE	1.36871e-05	19.7333
rs28451566	T	G	T	G	0.542381	-0.0558		0.238737	FALSE	FALSE	ebi-a-GCST90018849	22	48990047	0.0532	476116	0.2949	Gastric cancer || id:ebi-a-GCST90018849	TRUE	igd	ebi-gm430-GCST90011666	22	48594235	0.122097	8.90363e-06	8956	OTU99_558 (Bacteroidales) prevalence || id:ebi-gm430-GCST90011666	TRUE	reported	MedicineITLab	TRUE	0.00219901	8956	2.31064e-06	476116	TRUE	2.07491e-05	19.7333
rs2388792	G	A	G	A	-0.249341	-0.0215		0.443068	FALSE	FALSE	ebi-a-GCST90018849	10	3629849	0.0173	476116	0.2146	Gastric cancer || id:ebi-a-GCST90018849	TRUE	igd	ebi-gm430-GCST90011527	10	3587657	0.056128	8.89775e-06	8956	TestASV_49 (Parasutterella) abundance || id:ebi-gm430-GCST90011527	TRUE	reported	MedicineITLab	TRUE	0.00219915	8956	3.24394e-06	476116	TRUE	2.33202e-05	19.7346
rs7871942	C	T	C	T	-0.347604	0.0743		0.0360579	FALSE	FALSE	ebi-a-GCST90018849	9	124706643	0.0487	476116	0.1267	Gastric cancer || id:ebi-a-GCST90018849	TRUE	igd	ebi-gm430-GCST90011327	9	121944364	0.0782459	8.8938e-06	8956	G_Clostridiales abundance || id:ebi-gm430-GCST90011327	TRUE	reported	MedicineITLab	TRUE	0.00219924	8956	4.88885e-06	476116	TRUE	2.76344e-05	19.7354
rs9383985	T	C	T	C	0.270547	0.0001		0.389158	FALSE	FALSE	ebi-a-GCST90018849	6	152629617	0.0159	476116	0.9962	Gastric cancer || id:ebi-a-GCST90018849	TRUE	igd	ebi-gm430-GCST90011525	6	152308482	0.0609002	8.89323e-06	8956	TestASV_47 (Parasutterella) abundance || id:ebi-gm430-GCST90011525	TRUE	reported	MedicineITLab	TRUE	0.00219926	8956	8.30797e-11	476116	TRUE	1.08969e-05	19.7355
rs61458301	A	C	A	C	-0.584792	-0.0081		0.156017	FALSE	FALSE	ebi-a-GCST90018849	17	36854507	0.0288	476116	0.777499	Gastric cancer || id:ebi-a-GCST90018849	TRUE	igd	ebi-gm430-GCST90011479	17	38698254	0.131636	8.89237e-06	8956	OTU99_94 (Bacteroides) abundance || id:ebi-gm430-GCST90011479	TRUE	reported	MedicineITLab	TRUE	0.00219928	8956	1.6614e-07	476116	TRUE	1.29333e-05	19.7357
rs6472226	A	G	A	G	-0.194365	-0.0185		0.313324	FALSE	FALSE	ebi-a-GCST90018849	8	66755163	0.0233	476116	0.4269	Gastric cancer || id:ebi-a-GCST90018849	TRUE	igd	ebi-gm430-GCST90011583	8	65842928	0.043751	8.8906e-06	8956	OTU97_21 (Parasutterella) prevalence || id:ebi-gm430-GCST90011583	TRUE	reported	MedicineITLab	TRUE	0.00219932	8956	1.3241e-06	476116	TRUE	1.7738e-05	19.7361
rs11787616	C	T	C	T	-0.239633	0.0201		0.16829	FALSE	FALSE	ebi-a-GCST90018849	9	102372295	0.0306	476116	0.5115	Gastric cancer || id:ebi-a-GCST90018849	TRUE	igd	ebi-gm430-GCST90011583	9	99610013	0.0539396	8.88752e-06	8956	OTU97_21 (Parasutterella) prevalence || id:ebi-gm430-GCST90011583	TRUE	reported	MedicineITLab	TRUE	0.00219939	8956	9.06229e-07	476116	TRUE	1.63021e-05	19.7368
rs4926471	C	T	C	T	-0.150918	0.0153		0.489352	FALSE	FALSE	ebi-a-GCST90018849	1	9581004	0.0158	476116	0.3355	Gastric cancer || id:ebi-a-GCST90018849	TRUE	igd	ebi-gm430-GCST90011726	1	9520945	0.0339705	8.88711e-06	8956	TestASV_5 (Bacteroides) prevalence || id:ebi-gm430-GCST90011726	TRUE	reported	MedicineITLab	TRUE	0.0021994	8956	1.9695e-06	476116	TRUE	1.97226e-05	19.7368
rs115816173	A	C	A	C	0.357684	0.0158		0.0586055	FALSE	FALSE	ebi-a-GCST90018849	1	184190864	0.0431	476116	0.7134	Gastric cancer || id:ebi-a-GCST90018849	TRUE	igd	ebi-gm430-GCST90011505	1	184221730	0.0805117	8.8865e-06	8956	TestASV_28 (Holdemanella) abundance || id:ebi-gm430-GCST90011505	TRUE	reported	MedicineITLab	TRUE	0.00219942	8956	2.82259e-07	476116	TRUE	1.36276e-05	19.737
rs150200988	G	A	G	A	0.360396	-0.077		0.128152	FALSE	FALSE	ebi-a-GCST90018849	2	48138285	0.0664	476116	0.2458	Gastric cancer || id:ebi-a-GCST90018849	TRUE	igd	ebi-gm430-GCST90011434	2	47911146	0.0811222	8.88646e-06	8956	OTU99_150 (Prevotella) abundance || id:ebi-gm430-GCST90011434	TRUE	reported	MedicineITLab	TRUE	0.00219942	8956	2.82444e-06	476116	TRUE	2.21501e-05	19.737
rs11210489	A	G	A	G	-0.0811626	0.0429		0.390356	FALSE	FALSE	ebi-a-GCST90018849	1	75096439	0.0256	476116	0.0940394	Gastric cancer || id:ebi-a-GCST90018849	TRUE	igd	ebi-gm430-GCST90011329	1	74630755	0.0182687	8.88294e-06	8956	G_Coprococcus abundance || id:ebi-gm430-GCST90011329	TRUE	reported	MedicineITLab	TRUE	0.0021995	8956	5.89822e-06	476116	TRUE	3.01939e-05	19.7377
rs6581941	A	C	A	C	-0.176151	0.0029		0.57249	FALSE	FALSE	ebi-a-GCST90018849	12	41154396	0.0161	476116	0.857	Gastric cancer || id:ebi-a-GCST90018849	TRUE	igd	ebi-gm430-GCST90011440	12	40760594	0.0396492	8.88226e-06	8956	OTU99_171 (Bacteroides) abundance || id:ebi-gm430-GCST90011440	TRUE	reported	MedicineITLab	TRUE	0.00219952	8956	6.81449e-08	476116	TRUE	1.21315e-05	19.7379
rs2116900	T	C	T	C	-0.204824	-0.05		0.628289	FALSE	FALSE	ebi-a-GCST90018849	19	54096102	0.0497	476116	0.3142	Gastric cancer || id:ebi-a-GCST90018849	TRUE	igd	ebi-gm430-GCST90011478	19	53592848	0.0461004	8.87123e-06	8956	OTU99_92 (Ruminococcus) abundance || id:ebi-gm430-GCST90011478	TRUE	reported	MedicineITLab	TRUE	0.00219978	8956	2.12577e-06	476116	TRUE	2.01457e-05	19.7403
rs58458275	A	G	A	G	1.15967	-0.0149		0.0658324	FALSE	FALSE	ebi-a-GCST90018849	9	33153706	0.0249	476116	0.5494	Gastric cancer || id:ebi-a-GCST90018849	TRUE	igd	ebi-gm430-GCST90011357	9	33153708	0.26101	8.87013e-06	8956	OTU97_102 (Prevotella) abundance || id:ebi-gm430-GCST90011357	TRUE	reported	MedicineITLab	TRUE	0.00219981	8956	7.52077e-07	476116	TRUE	1.56967e-05	19.7405
rs114676295	T	C	T	C	0.688623	0.0028		0.063945	FALSE	FALSE	ebi-a-GCST90018849	5	59132382	0.0907	476116	0.9753	Gastric cancer || id:ebi-a-GCST90018849	TRUE	igd	ebi-gm430-GCST90011570	5	59836556	0.154988	8.86869e-06	8956	OTU97_130 (Butyrivibrio) prevalence || id:ebi-gm430-GCST90011570	TRUE	reported	MedicineITLab	TRUE	0.00219984	8956	2.00166e-09	476116	TRUE	1.10359e-05	19.7408
rs114676295	T	C	T	C	0.688623	0.0028		0.063945	FALSE	FALSE	ebi-a-GCST90018849	5	59132382	0.0907	476116	0.9753	Gastric cancer || id:ebi-a-GCST90018849	TRUE	igd	ebi-gm430-GCST90011636	5	59836556	0.154988	8.86869e-06	8956	OTU99_155 (Butyrivibrio) prevalence || id:ebi-gm430-GCST90011636	TRUE	reported	MedicineITLab	TRUE	0.00219984	8956	2.00166e-09	476116	TRUE	1.10359e-05	19.7408
rs117504211	C	A	C	A	0.272402	-0.0646		0.0874721	FALSE	FALSE	ebi-a-GCST90018849	17	38056632	0.0794	476116	0.4162	Gastric cancer || id:ebi-a-GCST90018849	TRUE	igd	ebi-gm430-GCST90011490	17	39900379	0.0613091	8.86746e-06	8956	TestASV_14 (Lachnospiraceae) abundance || id:ebi-gm430-GCST90011490	TRUE	reported	MedicineITLab	TRUE	0.00219987	8956	1.39031e-06	476116	TRUE	1.79073e-05	19.7411
rs10795264	C	A	C	A	0.209014	0.031		0.389496	FALSE	FALSE	ebi-a-GCST90018849	10	5394397	0.0192	476116	0.1061	Gastric cancer || id:ebi-a-GCST90018849	TRUE	igd	ebi-gm430-GCST90011688	10	5352434	0.047042	8.86576e-06	8956	TestASV_15 (Bacteroides) prevalence || id:ebi-gm430-GCST90011688	TRUE	reported	MedicineITLab	TRUE	0.00219991	8956	5.4753e-06	476116	TRUE	2.90581e-05	19.7414
rs4962043	A	G	A	G	-0.072606	-0.034		0.427523	FALSE	FALSE	ebi-a-GCST90018849	9	136177993	0.0162	476116	0.03597	Gastric cancer || id:ebi-a-GCST90018849	TRUE	igd	ebi-gm430-GCST90011446	9	133302510	0.0163411	8.86469e-06	8956	OTU99_23 (Faecalibacterium) abundance || id:ebi-gm430-GCST90011446	TRUE	reported	MedicineITLab	TRUE	0.00219994	8956	9.25151e-06	476116	TRUE	3.87228e-05	19.7417
rs9420499	A	G	A	G	0.202057	-0.0116		0.791261	FALSE	FALSE	ebi-a-GCST90018849	10	82460580	0.0175	476116	0.5094	Gastric cancer || id:ebi-a-GCST90018849	TRUE	igd	ebi-gm430-GCST90011653	10	80700824	0.0454734	8.85462e-06	8956	OTU99_30 (Parasutterella) prevalence || id:ebi-gm430-GCST90011653	TRUE	reported	MedicineITLab	TRUE	0.00220018	8956	9.22845e-07	476116	TRUE	1.6304e-05	19.7438
rs1242477	A	C	A	C	-0.249075	-0.0902		0.740728	FALSE	FALSE	ebi-a-GCST90018849	17	17358442	0.0508	476116	0.0758508	Gastric cancer || id:ebi-a-GCST90018849	TRUE	igd	ebi-gm430-GCST90011512	17	17455128	0.0560549	8.85445e-06	8956	TestASV_34 (Phascolarctobacterium) abundance || id:ebi-gm430-GCST90011512	TRUE	reported	MedicineITLab	TRUE	0.00220018	8956	6.62174e-06	476116	TRUE	3.19472e-05	19.7439
rs34970011	G	A	G	A	0.168543	-0.0123		0.295574	FALSE	FALSE	ebi-a-GCST90018849	2	169508701	0.0192	476116	0.5212	Gastric cancer || id:ebi-a-GCST90018849	TRUE	igd	ebi-gm430-GCST90011360	2	168652191	0.0379309	8.85441e-06	8956	OTU97_108 (Phascolarctobacterium) abundance || id:ebi-gm430-GCST90011360	TRUE	reported	MedicineITLab	TRUE	0.00220018	8956	8.61979e-07	476116	TRUE	1.60823e-05	19.7439
rs7749517	T	C	T	C	0.41651	0.1745		0.121794	FALSE	FALSE	ebi-a-GCST90018849	6	68492830	0.0683	476116	0.0106199	Gastric cancer || id:ebi-a-GCST90018849	TRUE	igd	ebi-gm430-GCST90011646	6	67782937	0.0937351	8.85174e-06	8956	OTU99_211 (Bacteroides) prevalence || id:ebi-gm430-GCST90011646	TRUE	reported	MedicineITLab	TRUE	0.00220025	8956	1.37098e-05	476116	TRUE	5.04974e-05	19.7445
rs4487520	A	G	A	G	-0.418013	0.1038		0.0998337	FALSE	FALSE	ebi-a-GCST90018849	5	117811700	0.075	476116	0.1662	Gastric cancer || id:ebi-a-GCST90018849	TRUE	igd	ebi-gm430-GCST90011525	5	118476005	0.094072	8.84887e-06	8956	TestASV_47 (Parasutterella) abundance || id:ebi-gm430-GCST90011525	TRUE	reported	MedicineITLab	TRUE	0.00220032	8956	4.02309e-06	476116	TRUE	2.52608e-05	19.7451
rs16969557	T	C	T	C	-0.107345	0.0163		0.261149	FALSE	FALSE	ebi-a-GCST90018849	17	75003364	0.017	476116	0.3381	Gastric cancer || id:ebi-a-GCST90018849	TRUE	igd	ebi-gm430-GCST90011485	17	77007282	0.0241573	8.84747e-06	8956	TestASV_1 (Bacteroides) abundance || id:ebi-gm430-GCST90011485	TRUE	reported	MedicineITLab	TRUE	0.00220035	8956	1.93093e-06	476116	TRUE	1.9525e-05	19.7454
rs6809328	C	A	C	A	0.0953164	-0.0514		0.160264	FALSE	FALSE	ebi-a-GCST90018849	3	41751005	0.0242	476116	0.0335398	Gastric cancer || id:ebi-a-GCST90018849	TRUE	igd	ebi-gm430-GCST90011383	3	41709513	0.0214499	8.84358e-06	8956	OTU97_23 (Faecalibacterium) abundance || id:ebi-gm430-GCST90011383	TRUE	reported	MedicineITLab	TRUE	0.00220044	8956	9.47503e-06	476116	TRUE	3.92153e-05	19.7462
rs78904104	C	T	C	T	0.665429	0.0354		0.0439501	FALSE	FALSE	ebi-a-GCST90018849	1	186526334	0.1105	476116	0.7487	Gastric cancer || id:ebi-a-GCST90018849	TRUE	igd	ebi-gm430-GCST90011568	1	186557202	0.149746	8.84186e-06	8956	OTU97_126 (Prevotella) prevalence || id:ebi-gm430-GCST90011568	TRUE	reported	MedicineITLab	TRUE	0.00220049	8956	2.15561e-07	476116	TRUE	1.3178e-05	19.7466
rs71351726	T	G	T	G	-0.3692	-0.0578		0.0817591	FALSE	FALSE	ebi-a-GCST90018849	19	33776891	0.087	476116	0.5067	Gastric cancer || id:ebi-a-GCST90018849	TRUE	igd	ebi-gm430-GCST90011665	19	33285985	0.0830831	8.84092e-06	8956	OTU99_55 (Barnesiella) prevalence || id:ebi-gm430-GCST90011665	TRUE	reported	MedicineITLab	TRUE	0.00220051	8956	9.27056e-07	476116	TRUE	1.62948e-05	19.7468
rs112098045	T	C	T	C	0.496822	0.0337		0.087714	FALSE	FALSE	ebi-a-GCST90018849	7	158246263	0.0336	476116	0.315	Gastric cancer || id:ebi-a-GCST90018849	TRUE	igd	ebi-gm430-GCST90011503	7	158453571	0.1118	8.83565e-06	8956	TestASV_26 (Phascolarctobacterium) abundance || id:ebi-gm430-GCST90011503	TRUE	reported	MedicineITLab	TRUE	0.00220064	8956	2.11285e-06	476116	TRUE	2.00314e-05	19.7479
rs78041929	G	A	G	A	-0.221891	-0.0658		0.0824995	FALSE	FALSE	ebi-a-GCST90018849	13	109631375	0.045	476116	0.1431	Gastric cancer || id:ebi-a-GCST90018849	TRUE	igd	ebi-gm430-GCST90011477	13	108979027	0.0499306	8.83021e-06	8956	OTU99_9 (Alistipes) abundance || id:ebi-gm430-GCST90011477	TRUE	reported	MedicineITLab	TRUE	0.00220077	8956	4.4907e-06	476116	TRUE	2.64241e-05	19.7491
rs9572363	G	A	G	A	-0.318541	-0.0219		0.0792373	FALSE	FALSE	ebi-a-GCST90018849	13	70664208	0.0237	476116	0.3557	Gastric cancer || id:ebi-a-GCST90018849	TRUE	igd	ebi-gm430-GCST90011638	13	70090076	0.0716784	8.82907e-06	8956	OTU99_16 (Faecalibacterium) prevalence || id:ebi-gm430-GCST90011638	TRUE	reported	MedicineITLab	TRUE	0.00220079	8956	1.79341e-06	476116	TRUE	1.90776e-05	19.7494
rs7695524	A	G	A	G	-0.109899	-0.0539		0.917115	FALSE	FALSE	ebi-a-GCST90018849	4	40055778	0.0545	476116	0.322	Gastric cancer || id:ebi-a-GCST90018849	TRUE	igd	ebi-gm430-GCST90011483	4	40054158	0.0247297	8.82882e-06	8956	P_Firmicutes abundance || id:ebi-gm430-GCST90011483	TRUE	reported	MedicineITLab	TRUE	0.0022008	8956	2.05434e-06	476116	TRUE	1.9847e-05	19.7494
rs10744663	C	T	C	T	-0.138958	-0.0051		0.692317	FALSE	FALSE	ebi-a-GCST90018849	12	4946981	0.0159	476116	0.7493	Gastric cancer || id:ebi-a-GCST90018849	TRUE	igd	ebi-gm430-GCST90011359	12	4837815	0.0312671	8.82155e-06	8956	OTU97_106 (Ruminococcaceae) abundance || id:ebi-gm430-GCST90011359	TRUE	reported	MedicineITLab	TRUE	0.00220097	8956	2.1609e-07	476116	TRUE	1.31517e-05	19.751
rs13012454	T	C	T	C	0.354396	0.0114		0.191696	FALSE	FALSE	ebi-a-GCST90018849	2	30808488	0.0168	476116	0.4985	Gastric cancer || id:ebi-a-GCST90018849	TRUE	igd	ebi-gm430-GCST90011598	2	30585622	0.0797426	8.82007e-06	8956	OTU97_39 (Proteobacteria) prevalence || id:ebi-gm430-GCST90011598	TRUE	reported	MedicineITLab	TRUE	0.00220101	8956	9.67119e-07	476116	TRUE	1.64003e-05	19.7513
rs6748986	T	C	T	C	-0.30857	0.0012		0.116079	FALSE	FALSE	ebi-a-GCST90018849	2	233839239	0.0258	476116	0.9632	Gastric cancer || id:ebi-a-GCST90018849	TRUE	igd	ebi-gm430-GCST90011669	2	232974529	0.0694312	8.8195e-06	8956	OTU99_6 (Sutterella) prevalence || id:ebi-gm430-GCST90011669	TRUE	reported	MedicineITLab	TRUE	0.00220102	8956	4.54373e-09	476116	TRUE	1.10838e-05	19.7514
rs4939991	A	C	A	C	0.221285	0.0347		0.441931	FALSE	FALSE	ebi-a-GCST90018849	18	48126014	0.0165	476116	0.0353997	Gastric cancer || id:ebi-a-GCST90018849	TRUE	igd	ebi-gm430-GCST90011681	18	50599644	0.0497909	8.81845e-06	8956	OTU99_98 (Phascolarctobacterium) prevalence || id:ebi-gm430-GCST90011681	TRUE	reported	MedicineITLab	TRUE	0.00220105	8956	9.28915e-06	476116	TRUE	3.86333e-05	19.7517
rs4685497	T	C	T	C	-0.149675	-0.0105		0.15221	FALSE	FALSE	ebi-a-GCST90018849	3	2249736	0.0372	476116	0.7771	Gastric cancer || id:ebi-a-GCST90018849	TRUE	igd	ebi-gm430-GCST90011339	3	2208052	0.0336758	8.80589e-06	8956	G_Porphyromonadaceae abundance || id:ebi-gm430-GCST90011339	TRUE	reported	MedicineITLab	TRUE	0.00220135	8956	1.67333e-07	476116	TRUE	1.28189e-05	19.7544
rs876126	T	C	T	C	-0.248979	-0.0225		0.279557	FALSE	FALSE	ebi-a-GCST90018849	9	137153546	0.02	476116	0.2612	Gastric cancer || id:ebi-a-GCST90018849	TRUE	igd	ebi-gm430-GCST90011697	9	134261700	0.0560177	8.80343e-06	8956	TestASV_23 (Barnesiella) prevalence || id:ebi-gm430-GCST90011697	TRUE	reported	MedicineITLab	TRUE	0.00220141	8956	2.65823e-06	476116	TRUE	2.14976e-05	19.7549
rs7201717	G	A	G	A	0.0908699	0.0188		0.289606	FALSE	FALSE	ebi-a-GCST90018849	16	6065280	0.0163	476116	0.2495	Gastric cancer || id:ebi-a-GCST90018849	TRUE	igd	ebi-gm430-GCST90011311	16	6015279	0.0204446	8.80184e-06	8956	F_Coriobacteriaceae abundance || id:ebi-gm430-GCST90011311	TRUE	reported	MedicineITLab	TRUE	0.00220145	8956	2.79401e-06	476116	TRUE	2.18668e-05	19.7553
rs7201717	G	A	G	A	0.0908699	0.0188		0.289606	FALSE	FALSE	ebi-a-GCST90018849	16	6065280	0.0163	476116	0.2495	Gastric cancer || id:ebi-a-GCST90018849	TRUE	igd	ebi-gm430-GCST90011351	16	6015279	0.0204446	8.80184e-06	8956	O_Coriobacteriales abundance || id:ebi-gm430-GCST90011351	TRUE	reported	MedicineITLab	TRUE	0.00220145	8956	2.79401e-06	476116	TRUE	2.18668e-05	19.7553
rs2294487	A	G	A	G	-0.219165	0.0546		0.404988	FALSE	FALSE	ebi-a-GCST90018849	1	1663861	0.018	476116	0.002355	Gastric cancer || id:ebi-a-GCST90018849	TRUE	igd	ebi-gm430-GCST90011408	1	1732422	0.0493085	8.7986e-06	8956	OTU97_69 (Clostridiales) abundance || id:ebi-gm430-GCST90011408	TRUE	reported	MedicineITLab	TRUE	0.00220153	8956	1.93251e-05	476116	TRUE	6.61858e-05	19.756
rs10849014	T	C	T	C	0.100185	-0.0115		0.190316	FALSE	FALSE	ebi-a-GCST90018849	12	4312152	0.0207	476116	0.579301	Gastric cancer || id:ebi-a-GCST90018849	TRUE	igd	ebi-gm430-GCST90011315	12	4202986	0.0225393	8.79366e-06	8956	F_Prevotellaceae abundance || id:ebi-gm430-GCST90011315	TRUE	reported	MedicineITLab	TRUE	0.00220165	8956	6.48252e-07	476116	TRUE	1.51608e-05	19.7571
rs11616777	T	G	T	G	0.421185	0.074		0.0768966	FALSE	FALSE	ebi-a-GCST90018849	13	71755624	0.0844	476116	0.3808	Gastric cancer || id:ebi-a-GCST90018849	TRUE	igd	ebi-gm430-GCST90011557	13	71181492	0.094757	8.79343e-06	8956	OTU97_101 (Sutterella) prevalence || id:ebi-gm430-GCST90011557	TRUE	reported	MedicineITLab	TRUE	0.00220165	8956	1.61461e-06	476116	TRUE	1.84635e-05	19.7571
rs11616777	T	G	T	G	0.421185	0.074		0.0768966	FALSE	FALSE	ebi-a-GCST90018849	13	71755624	0.0844	476116	0.3808	Gastric cancer || id:ebi-a-GCST90018849	TRUE	igd	ebi-gm430-GCST90011625	13	71181492	0.094757	8.79343e-06	8956	OTU99_116 (Sutterella) prevalence || id:ebi-gm430-GCST90011625	TRUE	reported	MedicineITLab	TRUE	0.00220165	8956	1.61461e-06	476116	TRUE	1.84635e-05	19.7571
rs10026693	A	G	A	G	0.249113	0.002		0.590509	FALSE	FALSE	ebi-a-GCST90018849	4	7321110	0.0159	476116	0.9009	Gastric cancer || id:ebi-a-GCST90018849	TRUE	igd	ebi-gm430-GCST90011577	4	7319383	0.0560445	8.79274e-06	8956	OTU97_163 (Bacteroides) prevalence || id:ebi-gm430-GCST90011577	TRUE	reported	MedicineITLab	TRUE	0.00220167	8956	3.32319e-08	476116	TRUE	1.1612e-05	19.7573
rs10414749	T	C	T	C	0.640973	0.01		0.100881	FALSE	FALSE	ebi-a-GCST90018849	19	54550830	0.0422	476116	0.8137	Gastric cancer || id:ebi-a-GCST90018849	TRUE	igd	ebi-gm430-GCST90011374	19	54047576	0.144202	8.79032e-06	8956	OTU97_150 (Bacteroides) abundance || id:ebi-gm430-GCST90011374	TRUE	reported	MedicineITLab	TRUE	0.00220173	8956	1.17941e-07	476116	TRUE	1.24416e-05	19.7578
rs35710649	A	G	A	G	-0.27985	-0.0244		0.312551	FALSE	FALSE	ebi-a-GCST90018849	9	92259335	0.048	476116	0.6111	Gastric cancer || id:ebi-a-GCST90018849	TRUE	igd	ebi-gm430-GCST90011470	9	89644420	0.0629572	8.7857e-06	8956	OTU99_65 (Sutterellaceae) abundance || id:ebi-gm430-GCST90011470	TRUE	reported	MedicineITLab	TRUE	0.00220184	8956	5.42733e-07	476116	TRUE	1.47126e-05	19.7588
rs7857095	C	T	C	T	0.146312	-0.0098		0.464395	FALSE	FALSE	ebi-a-GCST90018849	9	117510980	0.0165	476116	0.5521	Gastric cancer || id:ebi-a-GCST90018849	TRUE	igd	ebi-gm430-GCST90011361	9	114748700	0.0329149	8.78211e-06	8956	OTU97_109 (Paraprevotella) abundance || id:ebi-gm430-GCST90011361	TRUE	reported	MedicineITLab	TRUE	0.00220193	8956	7.40923e-07	476116	TRUE	1.55039e-05	19.7596
rs112556640	T	C	T	C	0.26579	-0.0199		0.200841	FALSE	FALSE	ebi-a-GCST90018849	8	94262465	0.0177	476116	0.2605	Gastric cancer || id:ebi-a-GCST90018849	TRUE	igd	ebi-gm430-GCST90011387	8	93250237	0.0597919	8.77876e-06	8956	OTU97_26 (Parasutterella) abundance || id:ebi-gm430-GCST90011387	TRUE	reported	MedicineITLab	TRUE	0.00220201	8956	2.6549e-06	476116	TRUE	2.14313e-05	19.7603
rs144378081	A	G	A	G	-0.387876	-0.0751		0.2749	FALSE	FALSE	ebi-a-GCST90018849	4	8866029	0.0911	476116	0.4097	Gastric cancer || id:ebi-a-GCST90018849	TRUE	igd	ebi-gm430-GCST90011624	4	8864303	0.0872561	8.77845e-06	8956	OTU99_110 (Clostridiales) prevalence || id:ebi-gm430-GCST90011624	TRUE	reported	MedicineITLab	TRUE	0.00220202	8956	1.42735e-06	476116	TRUE	1.78522e-05	19.7604
rs114731261	T	C	T	C	0.195698	0.1418		0.0616339	FALSE	FALSE	ebi-a-GCST90018849	7	138613675	0.0931	476116	0.1279	Gastric cancer || id:ebi-a-GCST90018849	TRUE	igd	ebi-gm430-GCST90011322	7	138928929	0.0440238	8.77823e-06	8956	G_Bacteroidales abundance || id:ebi-gm430-GCST90011322	TRUE	reported	MedicineITLab	TRUE	0.00220202	8956	4.87237e-06	476116	TRUE	2.72552e-05	19.7604
rs62569982	C	A	C	A	0.359052	0.0224		0.195801	FALSE	FALSE	ebi-a-GCST90018849	9	115172026	0.0192	476116	0.2428	Gastric cancer || id:ebi-a-GCST90018849	TRUE	igd	ebi-gm430-GCST90011417	9	112409746	0.0807704	8.77548e-06	8956	OTU97_95 (Cytophagales) abundance || id:ebi-gm430-GCST90011417	TRUE	reported	MedicineITLab	TRUE	0.00220209	8956	2.85878e-06	476116	TRUE	2.1981e-05	19.761
rs1316338	A	G	A	G	-0.325364	0.0299		0.138576	FALSE	FALSE	ebi-a-GCST90018849	7	53891158	0.0288	476116	0.2994	Gastric cancer || id:ebi-a-GCST90018849	TRUE	igd	ebi-gm430-GCST90011512	7	53823465	0.0731919	8.77496e-06	8956	TestASV_34 (Phascolarctobacterium) abundance || id:ebi-gm430-GCST90011512	TRUE	reported	MedicineITLab	TRUE	0.0022021	8956	2.26384e-06	476116	TRUE	2.03312e-05	19.7611
rs752374	T	C	T	C	0.331655	-0.084		0.0610958	FALSE	FALSE	ebi-a-GCST90018849	5	91545122	0.0936	476116	0.3696	Gastric cancer || id:ebi-a-GCST90018849	TRUE	igd	ebi-gm430-GCST90011567	5	92249305	0.074607	8.77459e-06	8956	OTU97_12 (Bacteroides) prevalence || id:ebi-gm430-GCST90011567	TRUE	reported	MedicineITLab	TRUE	0.00220211	8956	1.69159e-06	476116	TRUE	1.86596e-05	19.7612
rs752374	T	C	T	C	0.331655	-0.084		0.0610958	FALSE	FALSE	ebi-a-GCST90018849	5	91545122	0.0936	476116	0.3696	Gastric cancer || id:ebi-a-GCST90018849	TRUE	igd	ebi-gm430-GCST90011626	5	92249305	0.074607	8.77459e-06	8956	OTU99_12 (Bacteroides) prevalence || id:ebi-gm430-GCST90011626	TRUE	reported	MedicineITLab	TRUE	0.00220211	8956	1.69159e-06	476116	TRUE	1.86596e-05	19.7612
rs1782958	T	C	T	C	0.39981	-0.0231		0.067472	FALSE	FALSE	ebi-a-GCST90018849	21	33970243	0.0892	476116	0.7961	Gastric cancer || id:ebi-a-GCST90018849	TRUE	igd	ebi-gm430-GCST90011500	21	32597933	0.0899385	8.77386e-06	8956	TestASV_23 (Barnesiella) abundance || id:ebi-gm430-GCST90011500	TRUE	reported	MedicineITLab	TRUE	0.00220213	8956	1.40859e-07	476116	TRUE	1.259e-05	19.7614
rs10148860	A	G	A	G	-0.240475	0.0324		0.587974	FALSE	FALSE	ebi-a-GCST90018849	14	101899817	0.0176	476116	0.0648306	Gastric cancer || id:ebi-a-GCST90018849	TRUE	igd	ebi-gm430-GCST90011673	14	101433480	0.0540955	8.77346e-06	8956	OTU99_72 (Parabacteroides) prevalence || id:ebi-gm430-GCST90011673	TRUE	reported	MedicineITLab	TRUE	0.00220214	8956	7.11788e-06	476116	TRUE	3.29289e-05	19.7614
rs2257287	A	G	A	G	-0.20501	-0.0077		0.31888	FALSE	FALSE	ebi-a-GCST90018849	10	81633039	0.0196	476116	0.6957	Gastric cancer || id:ebi-a-GCST90018849	TRUE	igd	ebi-gm430-GCST90011389	10	79873283	0.0461174	8.77338e-06	8956	OTU97_277 (Prevotella) abundance || id:ebi-gm430-GCST90011389	TRUE	reported	MedicineITLab	TRUE	0.00220214	8956	3.24159e-07	476116	TRUE	1.36801e-05	19.7615
rs7709035	G	A	G	A	-0.721405	0.0174		0.0630602	FALSE	FALSE	ebi-a-GCST90018849	5	165824300	0.031	476116	0.574399	Gastric cancer || id:ebi-a-GCST90018849	TRUE	igd	ebi-gm430-GCST90011635	5	166397295	0.16228	8.772e-06	8956	OTU99_150 (Prevotella) prevalence || id:ebi-gm430-GCST90011635	TRUE	reported	MedicineITLab	TRUE	0.00220217	8956	6.61704e-07	476116	TRUE	1.51783e-05	19.7618
rs7013137	C	T	C	T	0.170999	0.0078		0.250899	FALSE	FALSE	ebi-a-GCST90018849	8	8980895	0.0263	476116	0.7666	Gastric cancer || id:ebi-a-GCST90018849	TRUE	igd	ebi-gm430-GCST90011538	8	9123385	0.0384658	8.76965e-06	8956	G_Alphaproteobacteria prevalence || id:ebi-gm430-GCST90011538	TRUE	reported	MedicineITLab	TRUE	0.00220223	8956	1.84742e-07	476116	TRUE	1.28817e-05	19.7623
rs12667028	G	A	G	A	-0.24099	-0.0088		0.425806	FALSE	FALSE	ebi-a-GCST90018849	7	88729766	0.0211	476116	0.677599	Gastric cancer || id:ebi-a-GCST90018849	TRUE	igd	ebi-gm430-GCST90011397	7	89100452	0.0542092	8.76653e-06	8956	OTU97_39 (Proteobacteria) abundance || id:ebi-gm430-GCST90011397	TRUE	reported	MedicineITLab	TRUE	0.0022023	8956	3.65333e-07	476116	TRUE	1.38761e-05	19.763
rs17601808	A	G	A	G	0.539535	0.1229		0.0391889	FALSE	FALSE	ebi-a-GCST90018849	11	68294017	0.1141	476116	0.2813	Gastric cancer || id:ebi-a-GCST90018849	TRUE	igd	ebi-gm430-GCST90011382	11	68526549	0.121364	8.76566e-06	8956	OTU97_21 (Parasutterella) abundance || id:ebi-gm430-GCST90011382	TRUE	reported	MedicineITLab	TRUE	0.00220233	8956	2.4368e-06	476116	TRUE	2.07969e-05	19.7631
rs11648651	T	C	T	C	0.230682	0.0161		0.759232	FALSE	FALSE	ebi-a-GCST90018849	16	84407758	0.0184	476116	0.3809	Gastric cancer || id:ebi-a-GCST90018849	TRUE	igd	ebi-gm430-GCST90011448	16	84374152	0.0518899	8.76448e-06	8956	OTU99_26 (Parasutterella) abundance || id:ebi-gm430-GCST90011448	TRUE	reported	MedicineITLab	TRUE	0.00220235	8956	1.60807e-06	476116	TRUE	1.83854e-05	19.7634
rs77707476	A	G	A	G	-0.319814	0.0394		0.0748965	FALSE	FALSE	ebi-a-GCST90018849	9	22582974	0.0841	476116	0.639	Gastric cancer || id:ebi-a-GCST90018849	TRUE	igd	ebi-gm430-GCST90011687	9	22582975	0.071939	8.76349e-06	8956	TestASV_14 (Lachnospiraceae) prevalence || id:ebi-gm430-GCST90011687	TRUE	reported	MedicineITLab	TRUE	0.00220238	8956	4.60988e-07	476116	TRUE	1.43198e-05	19.7636
rs10180507	T	C	T	C	-0.250188	-0.0092		0.395043	FALSE	FALSE	ebi-a-GCST90018849	2	194228000	0.0162	476116	0.5702	Gastric cancer || id:ebi-a-GCST90018849	TRUE	igd	ebi-gm430-GCST90011710	2	193363275	0.0562771	8.76316e-06	8956	TestASV_35 (Alphaproteobacteria) prevalence || id:ebi-gm430-GCST90011710	TRUE	reported	MedicineITLab	TRUE	0.00220239	8956	6.77383e-07	476116	TRUE	1.52254e-05	19.7637
rs79147405	T	C	T	C	0.205748	-0.0091		0.172297	FALSE	FALSE	ebi-a-GCST90018849	2	50210764	0.0386	476116	0.8132	Gastric cancer || id:ebi-a-GCST90018849	TRUE	igd	ebi-gm430-GCST90011436	2	49983626	0.0462784	8.75293e-06	8956	OTU99_157 (Barnesiella) abundance || id:ebi-gm430-GCST90011436	TRUE	reported	MedicineITLab	TRUE	0.00220263	8956	1.16734e-07	476116	TRUE	1.23807e-05	19.7659
rs874878	G	A	G	A	0.178272	-0.0113		0.750606	FALSE	FALSE	ebi-a-GCST90018849	2	9245951	0.0213	476116	0.5972	Gastric cancer || id:ebi-a-GCST90018849	TRUE	igd	ebi-gm430-GCST90011538	2	9105822	0.0400979	8.75108e-06	8956	G_Alphaproteobacteria prevalence || id:ebi-gm430-GCST90011538	TRUE	reported	MedicineITLab	TRUE	0.00220268	8956	5.91135e-07	476116	TRUE	1.48586e-05	19.7663
rs17713000	C	T	C	T	0.218166	0.0043		0.584653	FALSE	FALSE	ebi-a-GCST90018849	17	5684838	0.0185	476116	0.8137	Gastric cancer || id:ebi-a-GCST90018849	TRUE	igd	ebi-gm430-GCST90011645	17	5781518	0.0490703	8.74883e-06	8956	OTU99_21 (Parasutterella) prevalence || id:ebi-gm430-GCST90011645	TRUE	reported	MedicineITLab	TRUE	0.00220273	8956	1.1347e-07	476116	TRUE	1.23495e-05	19.7668
rs12040045	T	C	T	C	0.229026	0.0112		0.151153	FALSE	FALSE	ebi-a-GCST90018849	1	97841850	0.021	476116	0.592899	Gastric cancer || id:ebi-a-GCST90018849	TRUE	igd	ebi-gm430-GCST90011537	1	97376294	0.0515121	8.74591e-06	8956	G_Alloprevotella prevalence || id:ebi-gm430-GCST90011537	TRUE	reported	MedicineITLab	TRUE	0.0022028	8956	5.97429e-07	476116	TRUE	1.4876e-05	19.7675
rs6445627	G	A	G	A	-0.24878	-0.0496		0.806857	FALSE	FALSE	ebi-a-GCST90018849	3	54110899	0.057	476116	0.3842	Gastric cancer || id:ebi-a-GCST90018849	TRUE	igd	ebi-gm430-GCST90011396	3	54076872	0.0559549	8.74529e-06	8956	OTU97_38 (Alphaproteobacteria) abundance || id:ebi-gm430-GCST90011396	TRUE	reported	MedicineITLab	TRUE	0.00220282	8956	1.59038e-06	476116	TRUE	1.82929e-05	19.7676
rs6741645	A	G	A	G	-0.0855868	-0.0025		0.500453	FALSE	FALSE	ebi-a-GCST90018849	2	121184156	0.0168	476116	0.881	Gastric cancer || id:ebi-a-GCST90018849	TRUE	igd	ebi-gm430-GCST90011315	2	120426580	0.0192494	8.74045e-06	8956	F_Prevotellaceae abundance || id:ebi-gm430-GCST90011315	TRUE	reported	MedicineITLab	TRUE	0.00220294	8956	4.65104e-08	476116	TRUE	1.17115e-05	19.7687
rs11032265	A	G	A	G	-0.135081	-0.0211		0.361725	FALSE	FALSE	ebi-a-GCST90018849	11	33448423	0.0166	476116	0.2036	Gastric cancer || id:ebi-a-GCST90018849	TRUE	igd	ebi-gm430-GCST90011416	11	33426877	0.0303805	8.73551e-06	8956	OTU97_9 (Alistipes) abundance || id:ebi-gm430-GCST90011416	TRUE	reported	MedicineITLab	TRUE	0.00220306	8956	3.39341e-06	476116	TRUE	2.3313e-05	19.7697
rs3131064	C	T	C	T	-0.522582	0.034		0.126254	FALSE	FALSE	ebi-a-GCST90018849	6	30763893	0.0524	476116	0.5163	Gastric cancer || id:ebi-a-GCST90018849	TRUE	igd	ebi-gm430-GCST90011705	6	30796116	0.117531	8.73534e-06	8956	TestASV_30 (Paraprevotella) prevalence || id:ebi-gm430-GCST90011705	TRUE	reported	MedicineITLab	TRUE	0.00220306	8956	8.84268e-07	476116	TRUE	1.59546e-05	19.7698
rs994086	G	T	G	T	0.165068	0.0081		0.810088	FALSE	FALSE	ebi-a-GCST90018849	7	67812679	0.027	476116	0.762801	Gastric cancer || id:ebi-a-GCST90018849	TRUE	igd	ebi-gm430-GCST90011658	7	68347692	0.0371238	8.73161e-06	8956	OTU99_4 (Alistipes) prevalence || id:ebi-gm430-GCST90011658	TRUE	reported	MedicineITLab	TRUE	0.00220315	8956	1.8903e-07	476116	TRUE	1.28547e-05	19.7706
rs522405	C	T	C	T	0.363957	0.0021		0.230749	FALSE	FALSE	ebi-a-GCST90018849	11	103300023	0.0163	476116	0.8966	Gastric cancer || id:ebi-a-GCST90018849	TRUE	igd	ebi-gm430-GCST90011519	11	103429295	0.0818539	8.73105e-06	8956	TestASV_41 (Barnesiella) abundance || id:ebi-gm430-GCST90011519	TRUE	reported	MedicineITLab	TRUE	0.00220317	8956	3.4862e-08	476116	TRUE	1.15543e-05	19.7707
rs2017561	A	G	A	G	0.47271	0.0257		0.0882427	FALSE	FALSE	ebi-a-GCST90018849	19	3504139	0.0419	476116	0.538801	Gastric cancer || id:ebi-a-GCST90018849	TRUE	igd	ebi-gm430-GCST90011557	19	3504141	0.106312	8.73104e-06	8956	OTU97_101 (Sutterella) prevalence || id:ebi-gm430-GCST90011557	TRUE	reported	MedicineITLab	TRUE	0.00220317	8956	7.90182e-07	476116	TRUE	1.56025e-05	19.7707
rs2017561	A	G	A	G	0.47271	0.0257		0.0882427	FALSE	FALSE	ebi-a-GCST90018849	19	3504139	0.0419	476116	0.538801	Gastric cancer || id:ebi-a-GCST90018849	TRUE	igd	ebi-gm430-GCST90011625	19	3504141	0.106312	8.73104e-06	8956	OTU99_116 (Sutterella) prevalence || id:ebi-gm430-GCST90011625	TRUE	reported	MedicineITLab	TRUE	0.00220317	8956	7.90182e-07	476116	TRUE	1.56025e-05	19.7707
rs7212707	A	G	A	G	0.227251	-0.0083		0.0925084	FALSE	FALSE	ebi-a-GCST90018849	17	76276114	0.0329	476116	0.8013	Gastric cancer || id:ebi-a-GCST90018849	TRUE	igd	ebi-gm430-GCST90011403	17	78280033	0.0511087	8.73101e-06	8956	OTU97_53 (Bacteroides) abundance || id:ebi-gm430-GCST90011403	TRUE	reported	MedicineITLab	TRUE	0.00220317	8956	1.33676e-07	476116	TRUE	1.24781e-05	19.7707
rs12623877	C	T	C	T	-0.254488	0.0252		0.216513	FALSE	FALSE	ebi-a-GCST90018849	2	55943068	0.0162	476116	0.1201	Gastric cancer || id:ebi-a-GCST90018849	TRUE	igd	ebi-gm430-GCST90011656	2	55715933	0.0572343	8.73099e-06	8956	OTU99_35 (Ruminococcus) prevalence || id:ebi-gm430-GCST90011656	TRUE	reported	MedicineITLab	TRUE	0.00220317	8956	5.08227e-06	476116	TRUE	2.76502e-05	19.7707
rs9551160	C	T	C	T	0.400832	0.0103		0.185057	FALSE	FALSE	ebi-a-GCST90018849	13	25452399	0.0189	476116	0.5871	Gastric cancer || id:ebi-a-GCST90018849	TRUE	igd	ebi-gm430-GCST90011517	13	24878261	0.0901456	8.72821e-06	8956	TestASV_39 (Bacteroides) abundance || id:ebi-gm430-GCST90011517	TRUE	reported	MedicineITLab	TRUE	0.00220324	8956	6.23792e-07	476116	TRUE	1.49539e-05	19.7713
rs1445359	C	T	C	T	0.374134	-0.1177		0.110612	FALSE	FALSE	ebi-a-GCST90018849	3	151591741	0.0716	476116	0.1001	Gastric cancer || id:ebi-a-GCST90018849	TRUE	igd	ebi-gm430-GCST90011612	3	151873953	0.0841406	8.72672e-06	8956	OTU97_74 (Alistipes) prevalence || id:ebi-gm430-GCST90011612	TRUE	reported	MedicineITLab	TRUE	0.00220327	8956	5.67562e-06	476116	TRUE	2.91366e-05	19.7717
rs71617771	C	T	C	T	0.538945	-0.0288		0.0704234	FALSE	FALSE	ebi-a-GCST90018849	5	36882122	0.0882	476116	0.743901	Gastric cancer || id:ebi-a-GCST90018849	TRUE	igd	ebi-gm430-GCST90011636	5	36882020	0.121205	8.72613e-06	8956	OTU99_155 (Butyrivibrio) prevalence || id:ebi-gm430-GCST90011636	TRUE	reported	MedicineITLab	TRUE	0.00220329	8956	2.23943e-07	476116	TRUE	1.30602e-05	19.7718
rs117423086	C	T	C	T	-0.206396	-0.0132		0.0895011	FALSE	FALSE	ebi-a-GCST90018849	7	15422268	0.0781	476116	0.8658	Gastric cancer || id:ebi-a-GCST90018849	TRUE	igd	ebi-gm430-GCST90011486	7	15382643	0.0464167	8.72449e-06	8956	TestASV_10 (Parabacteroides) abundance || id:ebi-gm430-GCST90011486	TRUE	reported	MedicineITLab	TRUE	0.00220333	8956	5.99977e-08	476116	TRUE	1.18389e-05	19.7721
rs12662130	T	C	T	C	-0.297189	0.0129		0.144345	FALSE	FALSE	ebi-a-GCST90018849	6	41267077	0.0187	476116	0.489199	Gastric cancer || id:ebi-a-GCST90018849	TRUE	igd	ebi-gm430-GCST90011664	6	41299339	0.0668338	8.72041e-06	8956	OTU99_54 (Holdemanella) prevalence || id:ebi-gm430-GCST90011664	TRUE	reported	MedicineITLab	TRUE	0.00220343	8956	9.99505e-07	476116	TRUE	1.63347e-05	19.773
rs4630227	T	C	T	C	0.12278	-0.0092		0.286412	FALSE	FALSE	ebi-a-GCST90018849	10	110650389	0.0188	476116	0.6256	Gastric cancer || id:ebi-a-GCST90018849	TRUE	igd	ebi-gm430-GCST90011339	10	108890631	0.0276114	8.72025e-06	8956	G_Porphyromonadaceae abundance || id:ebi-gm430-GCST90011339	TRUE	reported	MedicineITLab	TRUE	0.00220343	8956	5.02978e-07	476116	TRUE	1.44365e-05	19.7731
rs7190992	C	T	C	T	-0.293416	-0.0531		0.3103	FALSE	FALSE	ebi-a-GCST90018849	16	939551	0.0495	476116	0.2833	Gastric cancer || id:ebi-a-GCST90018849	TRUE	igd	ebi-gm430-GCST90011472	16	889551	0.0659835	8.71554e-06	8956	OTU99_72 (Parabacteroides) abundance || id:ebi-gm430-GCST90011472	TRUE	reported	MedicineITLab	TRUE	0.00220354	8956	2.41694e-06	476116	TRUE	2.06286e-05	19.7741
rs2733571	A	G	A	G	0.108167	-0.0004		0.526797	FALSE	FALSE	ebi-a-GCST90018849	3	14140737	0.0168	476116	0.9799	Gastric cancer || id:ebi-a-GCST90018849	TRUE	igd	ebi-gm430-GCST90011371	3	14099237	0.0243246	8.71487e-06	8956	OTU97_138 (Oscillibacter) abundance || id:ebi-gm430-GCST90011371	TRUE	reported	MedicineITLab	TRUE	0.00220356	8956	1.19067e-09	476116	TRUE	1.08004e-05	19.7743
rs7461369	T	C	T	C	0.184986	0.0093		0.28749	FALSE	FALSE	ebi-a-GCST90018849	8	1644395	0.0165	476116	0.5724	Gastric cancer || id:ebi-a-GCST90018849	TRUE	igd	ebi-gm430-GCST90011699	8	1696229	0.0415992	8.71364e-06	8956	TestASV_25 (Sutterella) prevalence || id:ebi-gm430-GCST90011699	TRUE	reported	MedicineITLab	TRUE	0.00220359	8956	6.67247e-07	476116	TRUE	1.51026e-05	19.7745
rs823238	G	A	G	A	-0.108516	0.0246		0.444743	FALSE	FALSE	ebi-a-GCST90018849	2	2843101	0.0167	476116	0.1421	Gastric cancer || id:ebi-a-GCST90018849	TRUE	igd	ebi-gm430-GCST90011388	2	2839329	0.0244018	8.70667e-06	8956	OTU97_27 (Bacteroides) abundance || id:ebi-gm430-GCST90011388	TRUE	reported	MedicineITLab	TRUE	0.00220376	8956	4.55748e-06	476116	TRUE	2.62465e-05	19.7761
rs55635951	A	C	A	C	-0.287639	-0.0237		0.135708	FALSE	FALSE	ebi-a-GCST90018849	7	83630134	0.0384	476116	0.5378	Gastric cancer || id:ebi-a-GCST90018849	TRUE	igd	ebi-gm430-GCST90011566	7	84000818	0.0646807	8.70572e-06	8956	OTU97_119 (Desulfovibrio) prevalence || id:ebi-gm430-GCST90011566	TRUE	reported	MedicineITLab	TRUE	0.00220378	8956	8.00061e-07	476116	TRUE	1.55956e-05	19.7763
rs4623705	A	G	A	G	0.326933	0.0022		0.434778	FALSE	FALSE	ebi-a-GCST90018849	1	219654722	0.0161	476116	0.8937	Gastric cancer || id:ebi-a-GCST90018849	TRUE	igd	ebi-gm430-GCST90011575	1	219481380	0.0735165	8.7049e-06	8956	OTU97_150 (Bacteroides) prevalence || id:ebi-gm430-GCST90011575	TRUE	reported	MedicineITLab	TRUE	0.0022038	8956	3.92177e-08	476116	TRUE	1.15768e-05	19.7764
rs35412770	A	G	A	G	0.39355	0.023		0.0609908	FALSE	FALSE	ebi-a-GCST90018849	9	78567050	0.0946	476116	0.8081	Gastric cancer || id:ebi-a-GCST90018849	TRUE	igd	ebi-gm430-GCST90011611	9	75952134	0.0884965	8.7048e-06	8956	OTU97_73 (Prevotella) prevalence || id:ebi-gm430-GCST90011611	TRUE	reported	MedicineITLab	TRUE	0.00220381	8956	1.24154e-07	476116	TRUE	1.2371e-05	19.7765
rs1269664	T	C	T	C	-0.140158	-0.0033		0.662839	FALSE	FALSE	ebi-a-GCST90018849	7	107913805	0.0212	476116	0.8782	Gastric cancer || id:ebi-a-GCST90018849	TRUE	igd	ebi-gm430-GCST90011548	7	108273361	0.0315161	8.70003e-06	8956	G_Phascolarctobacterium prevalence || id:ebi-gm430-GCST90011548	TRUE	reported	MedicineITLab	TRUE	0.00220392	8956	5.08915e-08	476116	TRUE	1.17086e-05	19.7775
rs17184781	A	G	A	G	0.169093	0.0115		0.289588	FALSE	FALSE	ebi-a-GCST90018849	11	88563031	0.0189	476116	0.5444	Gastric cancer || id:ebi-a-GCST90018849	TRUE	igd	ebi-gm430-GCST90011604	11	88829863	0.0380216	8.69624e-06	8956	OTU97_53 (Bacteroides) prevalence || id:ebi-gm430-GCST90011604	TRUE	reported	MedicineITLab	TRUE	0.00220402	8956	7.77608e-07	476116	TRUE	1.54958e-05	19.7783
rs57568282	T	C	T	C	-0.596969	0.029		0.154631	FALSE	FALSE	ebi-a-GCST90018849	12	129084676	0.0267	476116	0.278	Gastric cancer || id:ebi-a-GCST90018849	TRUE	igd	ebi-gm430-GCST90011479	12	128600131	0.134232	8.69558e-06	8956	OTU99_94 (Bacteroides) abundance || id:ebi-gm430-GCST90011479	TRUE	reported	MedicineITLab	TRUE	0.00220403	8956	2.47777e-06	476116	TRUE	2.07521e-05	19.7785
rs7158134	C	A	C	A	0.333292	0.0037		0.172422	FALSE	FALSE	ebi-a-GCST90018849	14	33693992	0.0173	476116	0.8286	Gastric cancer || id:ebi-a-GCST90018849	TRUE	igd	ebi-gm430-GCST90011608	14	33224786	0.0749421	8.69465e-06	8956	OTU97_65 (Parabacteroides) prevalence || id:ebi-gm430-GCST90011608	TRUE	reported	MedicineITLab	TRUE	0.00220405	8956	9.60728e-08	476116	TRUE	1.21339e-05	19.7787
rs1764808	C	A	C	A	0.222228	-0.0422		0.23526	FALSE	FALSE	ebi-a-GCST90018849	1	111956318	0.0164	476116	0.0102	Gastric cancer || id:ebi-a-GCST90018849	TRUE	igd	ebi-gm430-GCST90011654	1	111413696	0.0499688	8.69436e-06	8956	OTU99_32 (Prevotella) prevalence || id:ebi-gm430-GCST90011654	TRUE	reported	MedicineITLab	TRUE	0.00220406	8956	1.39066e-05	476116	TRUE	5.02099e-05	19.7788
rs2929405	A	G	A	G	0.140756	0.056		0.0670353	FALSE	FALSE	ebi-a-GCST90018849	3	20093642	0.0402	476116	0.1639	Gastric cancer || id:ebi-a-GCST90018849	TRUE	igd	ebi-gm430-GCST90011354	3	20052150	0.0316489	8.69125e-06	8956	OTU97_1 (Bacteroides) abundance || id:ebi-gm430-GCST90011354	TRUE	reported	MedicineITLab	TRUE	0.00220414	8956	4.07578e-06	476116	TRUE	2.4972e-05	19.7794
rs3792715	T	G	T	G	0.176117	0.0421		0.522923	FALSE	FALSE	ebi-a-GCST90018849	4	84013517	0.0538	476116	0.434	Gastric cancer || id:ebi-a-GCST90018849	TRUE	igd	ebi-gm430-GCST90011620	4	83092364	0.0395997	8.69012e-06	8956	OTU99_1 (Bacteroides) prevalence || id:ebi-gm430-GCST90011620	TRUE	reported	MedicineITLab	TRUE	0.00220416	8956	1.28614e-06	476116	TRUE	1.72329e-05	19.7797
rs4780690	G	A	G	A	0.183763	-0.001		0.487417	FALSE	FALSE	ebi-a-GCST90018849	16	17496034	0.024	476116	0.9669	Gastric cancer || id:ebi-a-GCST90018849	TRUE	igd	ebi-gm430-GCST90011551	16	17402177	0.0413177	8.68533e-06	8956	G_Prevotellaceae prevalence || id:ebi-gm430-GCST90011551	TRUE	reported	MedicineITLab	TRUE	0.00220428	8956	3.64642e-09	476116	TRUE	1.08855e-05	19.7807
rs901553	C	T	C	T	-0.27025	-0.0003		0.425607	FALSE	FALSE	ebi-a-GCST90018849	11	11354346	0.0159	476116	0.9859	Gastric cancer || id:ebi-a-GCST90018849	TRUE	igd	ebi-gm430-GCST90011643	11	11332799	0.0607634	8.68437e-06	8956	OTU99_197 (Bacteroides) prevalence || id:ebi-gm430-GCST90011643	TRUE	reported	MedicineITLab	TRUE	0.00220431	8956	7.47717e-10	476116	TRUE	1.07301e-05	19.781
rs6739089	T	G	T	G	0.298404	0.0059		0.190215	FALSE	FALSE	ebi-a-GCST90018849	2	75554692	0.0251	476116	0.8141	Gastric cancer || id:ebi-a-GCST90018849	TRUE	igd	ebi-gm430-GCST90011525	2	75327566	0.0670913	8.67807e-06	8956	TestASV_47 (Parasutterella) abundance || id:ebi-gm430-GCST90011525	TRUE	reported	MedicineITLab	TRUE	0.00220446	8956	1.1605e-07	476116	TRUE	1.22722e-05	19.7823
rs2403321	A	G	A	G	-0.0798674	0.0205		0.414607	FALSE	FALSE	ebi-a-GCST90018849	11	18626713	0.0168	476116	0.2234	Gastric cancer || id:ebi-a-GCST90018849	TRUE	igd	ebi-gm430-GCST90011328	11	18605166	0.0179569	8.67794e-06	8956	G_Clostridium_XlVa abundance || id:ebi-gm430-GCST90011328	TRUE	reported	MedicineITLab	TRUE	0.00220446	8956	3.12735e-06	476116	TRUE	2.24663e-05	19.7824
rs12874313	T	C	T	C	0.175314	-0.004		0.131939	FALSE	FALSE	ebi-a-GCST90018849	13	36253872	0.0279	476116	0.8849	Gastric cancer || id:ebi-a-GCST90018849	TRUE	igd	ebi-gm430-GCST90011464	13	35679735	0.0394152	8.67244e-06	8956	OTU99_55 (Barnesiella) abundance || id:ebi-gm430-GCST90011464	TRUE	reported	MedicineITLab	TRUE	0.0022046	8956	4.31718e-08	476116	TRUE	1.15831e-05	19.7836
rs60740595	T	C	T	C	0.58759	0.0248		0.194726	FALSE	FALSE	ebi-a-GCST90018849	7	98164083	0.0173	476116	0.1505	Gastric cancer || id:ebi-a-GCST90018849	TRUE	igd	ebi-gm430-GCST90011615	7	98534771	0.132105	8.67156e-06	8956	OTU97_82 (Bacteroides) prevalence || id:ebi-gm430-GCST90011615	TRUE	reported	MedicineITLab	TRUE	0.00220462	8956	4.31617e-06	476116	TRUE	2.55332e-05	19.7838
rs143296029	T	C	T	C	0.543193	-0.0993		0.0811222	FALSE	FALSE	ebi-a-GCST90018849	4	87401067	0.082	476116	0.2256	Gastric cancer || id:ebi-a-GCST90018849	TRUE	igd	ebi-gm430-GCST90011557	4	86479914	0.122122	8.66865e-06	8956	OTU97_101 (Sutterella) prevalence || id:ebi-gm430-GCST90011557	TRUE	reported	MedicineITLab	TRUE	0.00220469	8956	3.08006e-06	476116	TRUE	2.23181e-05	19.7844
rs143296029	T	C	T	C	0.543193	-0.0993		0.0811222	FALSE	FALSE	ebi-a-GCST90018849	4	87401067	0.082	476116	0.2256	Gastric cancer || id:ebi-a-GCST90018849	TRUE	igd	ebi-gm430-GCST90011625	4	86479914	0.122122	8.66865e-06	8956	OTU99_116 (Sutterella) prevalence || id:ebi-gm430-GCST90011625	TRUE	reported	MedicineITLab	TRUE	0.00220469	8956	3.08006e-06	476116	TRUE	2.23181e-05	19.7844
rs72820499	C	T	C	T	0.160694	-0.0131		0.392779	FALSE	FALSE	ebi-a-GCST90018849	2	48663080	0.0158	476116	0.4095	Gastric cancer || id:ebi-a-GCST90018849	TRUE	igd	ebi-gm430-GCST90011406	2	48435941	0.0361274	8.66746e-06	8956	OTU97_6 (Sutterella) abundance || id:ebi-gm430-GCST90011406	TRUE	reported	MedicineITLab	TRUE	0.00220472	8956	1.44383e-06	476116	TRUE	1.76873e-05	19.7847
rs74466516	T	C	T	C	0.273796	0.1396		0.0976948	FALSE	FALSE	ebi-a-GCST90018849	16	86262029	0.0753	476116	0.0637397	Gastric cancer || id:ebi-a-GCST90018849	TRUE	igd	ebi-gm430-GCST90011406	16	86228423	0.0615542	8.66542e-06	8956	OTU97_6 (Sutterella) abundance || id:ebi-gm430-GCST90011406	TRUE	reported	MedicineITLab	TRUE	0.00220477	8956	7.21883e-06	476116	TRUE	3.28042e-05	19.7851
rs9964706	C	T	C	T	-0.125529	-0.0301		0.205573	FALSE	FALSE	ebi-a-GCST90018849	18	46252561	0.0298	476116	0.3116	Gastric cancer || id:ebi-a-GCST90018849	TRUE	igd	ebi-gm430-GCST90011371	18	48726190	0.0282211	8.6648e-06	8956	OTU97_138 (Oscillibacter) abundance || id:ebi-gm430-GCST90011371	TRUE	reported	MedicineITLab	TRUE	0.00220479	8956	2.14283e-06	476116	TRUE	1.97472e-05	19.7853
rs1578656	C	T	C	T	0.168902	-0.0089		0.366848	FALSE	FALSE	ebi-a-GCST90018849	6	82634122	0.0159	476116	0.574601	Gastric cancer || id:ebi-a-GCST90018849	TRUE	igd	ebi-gm430-GCST90011428	6	81924405	0.0379714	8.66203e-06	8956	OTU99_123 (Phascolarctobacterium) abundance || id:ebi-gm430-GCST90011428	TRUE	reported	MedicineITLab	TRUE	0.00220485	8956	6.58074e-07	476116	TRUE	1.49803e-05	19.7859
rs9549875	C	T	C	T	0.0798694	-0.0058		0.413189	FALSE	FALSE	ebi-a-GCST90018849	13	112539551	0.0157	476116	0.713099	Gastric cancer || id:ebi-a-GCST90018849	TRUE	igd	ebi-gm430-GCST90011437	13	111885237	0.0179556	8.66136e-06	8956	OTU99_16 (Faecalibacterium) abundance || id:ebi-gm430-GCST90011437	TRUE	reported	MedicineITLab	TRUE	0.00220487	8956	2.86646e-07	476116	TRUE	1.33158e-05	19.786
rs116958203	A	G	A	G	0.888896	-0.042		0.0718703	FALSE	FALSE	ebi-a-GCST90018849	14	95348757	0.0381	476116	0.2706	Gastric cancer || id:ebi-a-GCST90018849	TRUE	igd	ebi-gm430-GCST90011450	14	94882420	0.199835	8.66086e-06	8956	OTU99_298 (Phascolarctobacterium) abundance || id:ebi-gm430-GCST90011450	TRUE	reported	MedicineITLab	TRUE	0.00220488	8956	2.55233e-06	476116	TRUE	2.0878e-05	19.7861
rs2522325	A	G	A	G	-0.248725	0.0057		0.4508	FALSE	FALSE	ebi-a-GCST90018849	7	82936284	0.0159	476116	0.721601	Gastric cancer || id:ebi-a-GCST90018849	TRUE	igd	ebi-gm430-GCST90011691	7	83306968	0.0559153	8.65754e-06	8956	TestASV_18 (Prevotella) prevalence || id:ebi-gm430-GCST90011691	TRUE	reported	MedicineITLab	TRUE	0.00220496	8956	2.69926e-07	476116	TRUE	1.32201e-05	19.7869
rs2512476	A	G	A	G	0.249994	-0.0101		0.205192	FALSE	FALSE	ebi-a-GCST90018849	11	80104932	0.0257	476116	0.695401	Gastric cancer || id:ebi-a-GCST90018849	TRUE	igd	ebi-gm430-GCST90011401	11	80393888	0.0562001	8.65568e-06	8956	OTU97_50 (Aestuariispira) abundance || id:ebi-gm430-GCST90011401	TRUE	reported	MedicineITLab	TRUE	0.00220501	8956	3.24388e-07	476116	TRUE	1.35032e-05	19.7873
rs2512476	A	G	A	G	0.249996	-0.0101		0.205192	FALSE	FALSE	ebi-a-GCST90018849	11	80104932	0.0257	476116	0.695401	Gastric cancer || id:ebi-a-GCST90018849	TRUE	igd	ebi-gm430-GCST90011462	11	80393888	0.0562001	8.65455e-06	8956	OTU99_53 (Aestuariispira) abundance || id:ebi-gm430-GCST90011462	TRUE	reported	MedicineITLab	TRUE	0.00220504	8956	3.24388e-07	476116	TRUE	1.35015e-05	19.7875
rs7044502	A	G	A	G	0.121819	-0.0138		0.162652	FALSE	FALSE	ebi-a-GCST90018849	9	12481665	0.0349	476116	0.6925	Gastric cancer || id:ebi-a-GCST90018849	TRUE	igd	ebi-gm430-GCST90011309	9	12481665	0.0273853	8.65389e-06	8956	F_Acidaminococcaceae abundance || id:ebi-gm430-GCST90011309	TRUE	reported	MedicineITLab	TRUE	0.00220505	8956	3.28395e-07	476116	TRUE	1.35207e-05	19.7877
rs144877355	A	G	A	G	0.273002	0.1794		0.115361	FALSE	FALSE	ebi-a-GCST90018849	19	57677152	0.0848	476116	0.03434	Gastric cancer || id:ebi-a-GCST90018849	TRUE	igd	ebi-gm430-GCST90011564	19	57165784	0.0613715	8.65303e-06	8956	OTU97_113 (Bacteroidales) prevalence || id:ebi-gm430-GCST90011564	TRUE	reported	MedicineITLab	TRUE	0.00220507	8956	9.40022e-06	476116	TRUE	3.82458e-05	19.7879
rs649871	T	C	T	C	0.307477	0.1632		0.131477	FALSE	FALSE	ebi-a-GCST90018849	8	69995660	0.0665	476116	0.0141198	Gastric cancer || id:ebi-a-GCST90018849	TRUE	igd	ebi-gm430-GCST90011586	8	69083425	0.0691178	8.64344e-06	8956	OTU97_24 (Prevotella) prevalence || id:ebi-gm430-GCST90011586	TRUE	reported	MedicineITLab	TRUE	0.00220531	8956	1.26497e-05	476116	TRUE	4.65975e-05	19.79
rs55818445	A	G	A	G	0.162536	0.0055		0.165154	FALSE	FALSE	ebi-a-GCST90018849	18	9647658	0.0329	476116	0.8663	Gastric cancer || id:ebi-a-GCST90018849	TRUE	igd	ebi-gm430-GCST90011532	18	9647660	0.036536	8.6413e-06	8956	TestASV_9 (Alistipes) abundance || id:ebi-gm430-GCST90011532	TRUE	reported	MedicineITLab	TRUE	0.00220536	8956	5.86979e-08	476116	TRUE	1.17152e-05	19.7905
rs55799742	G	T	G	T	-0.254221	-0.0067		0.152484	FALSE	FALSE	ebi-a-GCST90018849	9	126286880	0.0268	476116	0.8035	Gastric cancer || id:ebi-a-GCST90018849	TRUE	igd	ebi-gm430-GCST90011672	9	123524601	0.0571456	8.64082e-06	8956	OTU99_7 (Lachnospiraceae) prevalence || id:ebi-gm430-GCST90011672	TRUE	reported	MedicineITLab	TRUE	0.00220537	8956	1.31271e-07	476116	TRUE	1.23351e-05	19.7906
rs4542547	T	C	T	C	-0.163215	0.032		0.81784	FALSE	FALSE	ebi-a-GCST90018849	13	61416143	0.0468	476116	0.4946	Gastric cancer || id:ebi-a-GCST90018849	TRUE	igd	ebi-gm430-GCST90011535	13	60842009	0.0366882	8.63903e-06	8956	F_Acidaminococcaceae prevalence || id:ebi-gm430-GCST90011535	TRUE	reported	MedicineITLab	TRUE	0.00220542	8956	9.81967e-07	476116	TRUE	1.61277e-05	19.791
rs10518459	G	A	G	A	0.162999	0.0186		0.295636	FALSE	FALSE	ebi-a-GCST90018849	4	126163379	0.0176	476116	0.2906	Gastric cancer || id:ebi-a-GCST90018849	TRUE	igd	ebi-gm430-GCST90011654	4	125242224	0.0366378	8.62983e-06	8956	OTU99_32 (Prevotella) prevalence || id:ebi-gm430-GCST90011654	TRUE	reported	MedicineITLab	TRUE	0.00220564	8956	2.34579e-06	476116	TRUE	2.02389e-05	19.793
rs10464222	A	G	A	G	-0.32104	-0.0155		0.120062	FALSE	FALSE	ebi-a-GCST90018849	7	26630540	0.0249	476116	0.533801	Gastric cancer || id:ebi-a-GCST90018849	TRUE	igd	ebi-gm430-GCST90011543	7	26590921	0.0721606	8.62877e-06	8956	G_Coprococcus prevalence || id:ebi-gm430-GCST90011543	TRUE	reported	MedicineITLab	TRUE	0.00220567	8956	8.13867e-07	476116	TRUE	1.55133e-05	19.7932
rs17104019	G	A	G	A	-0.342107	0.011		0.160302	FALSE	FALSE	ebi-a-GCST90018849	14	76564145	0.0179	476116	0.5377	Gastric cancer || id:ebi-a-GCST90018849	TRUE	igd	ebi-gm430-GCST90011542	14	76097802	0.0768958	8.62812e-06	8956	G_Catenibacterium prevalence || id:ebi-gm430-GCST90011542	TRUE	reported	MedicineITLab	TRUE	0.00220569	8956	7.93173e-07	476116	TRUE	1.54362e-05	19.7934
rs11216755	T	C	T	C	0.198377	0.0233		0.512921	FALSE	FALSE	ebi-a-GCST90018849	11	117974937	0.0161	476116	0.1484	Gastric cancer || id:ebi-a-GCST90018849	TRUE	igd	ebi-gm430-GCST90011634	11	118104222	0.044588	8.62278e-06	8956	OTU99_140 (Desulfovibrio) prevalence || id:ebi-gm430-GCST90011634	TRUE	reported	MedicineITLab	TRUE	0.00220582	8956	4.39893e-06	476116	TRUE	2.56078e-05	19.7946
rs6544166	T	C	T	C	-0.418699	-0.0202		0.051127	FALSE	FALSE	ebi-a-GCST90018849	2	38738506	0.0404	476116	0.616601	Gastric cancer || id:ebi-a-GCST90018849	TRUE	igd	ebi-gm430-GCST90011399	2	38511364	0.0941071	8.61978e-06	8956	OTU97_46 (Lachnospiraceae) abundance || id:ebi-gm430-GCST90011399	TRUE	reported	MedicineITLab	TRUE	0.00220589	8956	5.25084e-07	476116	TRUE	1.43698e-05	19.7952
rs11786932	A	G	A	G	-0.296489	0.0355		0.0966318	FALSE	FALSE	ebi-a-GCST90018849	8	40352948	0.0248	476116	0.1513	Gastric cancer || id:ebi-a-GCST90018849	TRUE	igd	ebi-gm430-GCST90011428	8	40495429	0.0666386	8.61845e-06	8956	OTU99_123 (Phascolarctobacterium) abundance || id:ebi-gm430-GCST90011428	TRUE	reported	MedicineITLab	TRUE	0.00220592	8956	4.30369e-06	476116	TRUE	2.53543e-05	19.7955
rs10422403	T	C	T	C	0.438155	-0.0159		0.390792	FALSE	FALSE	ebi-a-GCST90018849	19	33458133	0.0165	476116	0.3369	Gastric cancer || id:ebi-a-GCST90018849	TRUE	igd	ebi-gm430-GCST90011479	19	32967227	0.0984783	8.61703e-06	8956	OTU99_94 (Bacteroides) abundance || id:ebi-gm430-GCST90011479	TRUE	reported	MedicineITLab	TRUE	0.00220596	8956	1.95036e-06	476116	TRUE	1.90954e-05	19.7958
rs4767267	A	G	A	G	0.232996	-0.0183		0.197362	FALSE	FALSE	ebi-a-GCST90018849	12	115231119	0.0175	476116	0.2961	Gastric cancer || id:ebi-a-GCST90018849	TRUE	igd	ebi-gm430-GCST90011590	12	114793314	0.0523666	8.61399e-06	8956	OTU97_277 (Prevotella) prevalence || id:ebi-gm430-GCST90011590	TRUE	reported	MedicineITLab	TRUE	0.00220603	8956	2.29675e-06	476116	TRUE	2.00676e-05	19.7965
rs117293213	T	C	T	C	0.442517	0.0772		0.0345081	FALSE	FALSE	ebi-a-GCST90018849	12	122724004	0.0775	476116	0.3192	Gastric cancer || id:ebi-a-GCST90018849	TRUE	igd	ebi-gm430-GCST90011598	12	122239457	0.0994563	8.61252e-06	8956	OTU97_39 (Proteobacteria) prevalence || id:ebi-gm430-GCST90011598	TRUE	reported	MedicineITLab	TRUE	0.00220607	8956	2.0841e-06	476116	TRUE	1.94677e-05	19.7968
rs3794319	G	A	G	A	0.347161	0.0173		0.188342	FALSE	FALSE	ebi-a-GCST90018849	12	21458800	0.0177	476116	0.3302	Gastric cancer || id:ebi-a-GCST90018849	TRUE	igd	ebi-gm430-GCST90011379	12	21305866	0.0780238	8.60988e-06	8956	OTU97_173 (Bacteroides) abundance || id:ebi-gm430-GCST90011379	TRUE	reported	MedicineITLab	TRUE	0.00220614	8956	2.00648e-06	476116	TRUE	1.92411e-05	19.7974
rs2399637	C	T	C	T	0.299593	0.0187		0.4183	FALSE	FALSE	ebi-a-GCST90018849	6	102231991	0.0193	476116	0.333	Gastric cancer || id:ebi-a-GCST90018849	TRUE	igd	ebi-gm430-GCST90011708	6	101784116	0.0673321	8.60778e-06	8956	TestASV_33 (Paraprevotella) prevalence || id:ebi-gm430-GCST90011708	TRUE	reported	MedicineITLab	TRUE	0.00220619	8956	1.97177e-06	476116	TRUE	1.91373e-05	19.7979
rs2645290	G	A	G	A	0.22507	-0.001		0.831094	FALSE	FALSE	ebi-a-GCST90018849	1	119471908	0.0219	476116	0.9619	Gastric cancer || id:ebi-a-GCST90018849	TRUE	igd	ebi-gm430-GCST90011607	1	118929285	0.0505834	8.60754e-06	8956	OTU97_6 (Sutterella) prevalence || id:ebi-gm430-GCST90011607	TRUE	reported	MedicineITLab	TRUE	0.00220619	8956	4.37926e-09	476116	TRUE	1.08171e-05	19.7979
rs9359503	C	T	C	T	0.158625	0.0029		0.312295	FALSE	FALSE	ebi-a-GCST90018849	6	82530332	0.0161	476116	0.8568	Gastric cancer || id:ebi-a-GCST90018849	TRUE	igd	ebi-gm430-GCST90011550	6	81820615	0.0356496	8.60456e-06	8956	G_Prevotella prevalence || id:ebi-gm430-GCST90011550	TRUE	reported	MedicineITLab	TRUE	0.00220627	8956	6.81449e-08	476116	TRUE	1.17613e-05	19.7986
rs62302318	A	G	A	G	0.439891	-0.0547		0.146835	FALSE	FALSE	ebi-a-GCST90018849	4	82223055	0.063	476116	0.3853	Gastric cancer || id:ebi-a-GCST90018849	TRUE	igd	ebi-gm430-GCST90011424	4	81301901	0.0988592	8.60017e-06	8956	OTU99_116 (Sutterella) abundance || id:ebi-gm430-GCST90011424	TRUE	reported	MedicineITLab	TRUE	0.00220638	8956	1.58337e-06	476116	TRUE	1.79813e-05	19.7996
rs6580687	G	A	G	A	0.153644	0.007		0.427892	FALSE	FALSE	ebi-a-GCST90018849	12	49013564	0.0183	476116	0.702	Gastric cancer || id:ebi-a-GCST90018849	TRUE	igd	ebi-gm430-GCST90011550	12	48619781	0.0345294	8.6e-06	8956	G_Prevotella prevalence || id:ebi-gm430-GCST90011550	TRUE	reported	MedicineITLab	TRUE	0.00220638	8956	3.07314e-07	476116	TRUE	1.3332e-05	19.7996
rs7947726	A	G	A	G	0.117768	0.0615		0.103644	FALSE	FALSE	ebi-a-GCST90018849	11	74886074	0.0741	476116	0.4066	Gastric cancer || id:ebi-a-GCST90018849	TRUE	igd	ebi-gm430-GCST90011342	11	75175029	0.0264666	8.59979e-06	8956	G_Roseburia abundance || id:ebi-gm430-GCST90011342	TRUE	reported	MedicineITLab	TRUE	0.00220639	8956	1.44678e-06	476116	TRUE	1.75641e-05	19.7997
rs12452113	G	A	G	A	-0.135851	0.0169		0.259203	FALSE	FALSE	ebi-a-GCST90018849	17	79655251	0.018	476116	0.3486	Gastric cancer || id:ebi-a-GCST90018849	TRUE	igd	ebi-gm430-GCST90011443	17	81688221	0.0305295	8.59438e-06	8956	OTU99_2 (Bacteroides) abundance || id:ebi-gm430-GCST90011443	TRUE	reported	MedicineITLab	TRUE	0.00220652	8956	1.85147e-06	476116	TRUE	1.87621e-05	19.8009
rs473975	G	A	G	A	-0.283612	0.0146		0.144062	FALSE	FALSE	ebi-a-GCST90018849	11	84141853	0.0272	476116	0.5897	Gastric cancer || id:ebi-a-GCST90018849	TRUE	igd	ebi-gm430-GCST90011639	11	84430810	0.0637356	8.59386e-06	8956	OTU99_166 (Prevotella) prevalence || id:ebi-gm430-GCST90011639	TRUE	reported	MedicineITLab	TRUE	0.00220653	8956	6.05141e-07	476116	TRUE	1.46571e-05	19.801
rs88818	G	T	G	T	-0.316985	-0.0016		0.699402	FALSE	FALSE	ebi-a-GCST90018849	9	9043421	0.0159	476116	0.9197	Gastric cancer || id:ebi-a-GCST90018849	TRUE	igd	ebi-gm430-GCST90011527	9	9043421	0.0712349	8.59294e-06	8956	TestASV_49 (Parasutterella) abundance || id:ebi-gm430-GCST90011527	TRUE	reported	MedicineITLab	TRUE	0.00220655	8956	2.12684e-08	476116	TRUE	1.11769e-05	19.8012
rs17025443	G	A	G	A	-0.206203	0.0483		0.342164	FALSE	FALSE	ebi-a-GCST90018849	12	96859269	0.0224	476116	0.0315	Gastric cancer || id:ebi-a-GCST90018849	TRUE	igd	ebi-gm430-GCST90011542	12	96465491	0.0463389	8.59143e-06	8956	G_Catenibacterium prevalence || id:ebi-gm430-GCST90011542	TRUE	reported	MedicineITLab	TRUE	0.00220659	8956	9.76524e-06	476116	TRUE	3.89164e-05	19.8015
rs4676357	G	T	G	T	-0.319502	0.0377		0.926246	FALSE	FALSE	ebi-a-GCST90018849	2	241388167	0.0866	476116	0.663399	Gastric cancer || id:ebi-a-GCST90018849	TRUE	igd	ebi-gm430-GCST90011593	2	240448750	0.0717979	8.58616e-06	8956	OTU97_31 (Prevotella) prevalence || id:ebi-gm430-GCST90011593	TRUE	reported	MedicineITLab	TRUE	0.00220672	8956	3.98048e-07	476116	TRUE	1.37541e-05	19.8027
rs76940365	T	C	T	C	0.771848	0.1593		0.0509377	FALSE	FALSE	ebi-a-GCST90018849	22	22062480	0.1012	476116	0.1156	Gastric cancer || id:ebi-a-GCST90018849	TRUE	igd	ebi-gm430-GCST90011445	22	21708191	0.173445	8.58244e-06	8956	OTU99_211 (Bacteroides) abundance || id:ebi-gm430-GCST90011445	TRUE	reported	MedicineITLab	TRUE	0.00220681	8956	5.20424e-06	476116	TRUE	2.75131e-05	19.8035
rs12452113	G	A	G	A	-0.135865	0.0169		0.259203	FALSE	FALSE	ebi-a-GCST90018849	17	79655251	0.018	476116	0.3486	Gastric cancer || id:ebi-a-GCST90018849	TRUE	igd	ebi-gm430-GCST90011381	17	81688221	0.0305296	8.5763e-06	8956	OTU97_2 (Bacteroides) abundance || id:ebi-gm430-GCST90011381	TRUE	reported	MedicineITLab	TRUE	0.00220697	8956	1.85147e-06	476116	TRUE	1.87244e-05	19.8049
rs7806789	A	G	A	G	-0.244402	0.0167		0.574085	FALSE	FALSE	ebi-a-GCST90018849	7	121100885	0.0159	476116	0.2927	Gastric cancer || id:ebi-a-GCST90018849	TRUE	igd	ebi-gm430-GCST90011673	7	121460831	0.0549182	8.57568e-06	8956	OTU99_72 (Parabacteroides) prevalence || id:ebi-gm430-GCST90011673	TRUE	reported	MedicineITLab	TRUE	0.00220698	8956	2.317e-06	476116	TRUE	2.00386e-05	19.805
rs11159176	G	A	G	A	-0.0895297	0.0324		0.454644	FALSE	FALSE	ebi-a-GCST90018849	14	76595167	0.0446	476116	0.4674	Gastric cancer || id:ebi-a-GCST90018849	TRUE	igd	ebi-gm430-GCST90011362	14	76128824	0.0201176	8.57474e-06	8956	OTU97_11 (Parabacteroides) abundance || id:ebi-gm430-GCST90011362	TRUE	reported	MedicineITLab	TRUE	0.00220701	8956	1.10843e-06	476116	TRUE	1.64379e-05	19.8052
rs11058145	T	C	T	C	0.169688	0.0338		0.0801962	FALSE	FALSE	ebi-a-GCST90018849	12	125824317	0.0272	476116	0.2134	Gastric cancer || id:ebi-a-GCST90018849	TRUE	igd	ebi-gm430-GCST90011439	12	125339771	0.0381292	8.57357e-06	8956	OTU99_17 (Parabacteroides) abundance || id:ebi-gm430-GCST90011439	TRUE	reported	MedicineITLab	TRUE	0.00220703	8956	3.24327e-06	476116	TRUE	2.25136e-05	19.8055
rs78213177	T	G	T	G	0.534989	-0.0106		0.0682271	FALSE	FALSE	ebi-a-GCST90018849	13	71308268	0.0333	476116	0.7502	Gastric cancer || id:ebi-a-GCST90018849	TRUE	igd	ebi-gm430-GCST90011580	13	70734136	0.120212	8.57202e-06	8956	OTU97_173 (Bacteroides) prevalence || id:ebi-gm430-GCST90011580	TRUE	reported	MedicineITLab	TRUE	0.00220707	8956	2.1282e-07	476116	TRUE	1.27707e-05	19.8058
rs4603413	C	A	C	A	-0.222898	-0.0152		0.277303	FALSE	FALSE	ebi-a-GCST90018849	13	89138361	0.0161	476116	0.3441	Gastric cancer || id:ebi-a-GCST90018849	TRUE	igd	ebi-gm430-GCST90011370	13	88486106	0.0500847	8.57047e-06	8956	OTU97_137 (Catenibacterium) abundance || id:ebi-gm430-GCST90011370	TRUE	reported	MedicineITLab	TRUE	0.00220711	8956	1.87208e-06	476116	TRUE	1.87719e-05	19.8062
rs299744	C	T	C	T	0.10006	-0.011		0.117613	FALSE	FALSE	ebi-a-GCST90018849	18	46193230	0.0342	476116	0.746799	Gastric cancer || id:ebi-a-GCST90018849	TRUE	igd	ebi-gm430-GCST90011303	18	48666859	0.0224832	8.56939e-06	8956	C_Bacteroidia abundance || id:ebi-gm430-GCST90011303	TRUE	reported	MedicineITLab	TRUE	0.00220714	8956	2.17281e-07	476116	TRUE	1.27933e-05	19.8064
rs299744	C	T	C	T	0.10006	-0.011		0.117613	FALSE	FALSE	ebi-a-GCST90018849	18	46193230	0.0342	476116	0.746799	Gastric cancer || id:ebi-a-GCST90018849	TRUE	igd	ebi-gm430-GCST90011348	18	48666859	0.0224832	8.56939e-06	8956	O_Bacteroidales abundance || id:ebi-gm430-GCST90011348	TRUE	reported	MedicineITLab	TRUE	0.00220714	8956	2.17281e-07	476116	TRUE	1.27933e-05	19.8064
rs56036340	G	A	G	A	0.121389	0.0493		0.123069	FALSE	FALSE	ebi-a-GCST90018849	7	157706942	0.0682	476116	0.4696	Gastric cancer || id:ebi-a-GCST90018849	TRUE	igd	ebi-gm430-GCST90011378	7	157914250	0.0272736	8.55611e-06	8956	OTU97_17 (Parabacteroides) abundance || id:ebi-gm430-GCST90011378	TRUE	reported	MedicineITLab	TRUE	0.00220747	8956	1.09752e-06	476116	TRUE	1.63675e-05	19.8094
rs12144404	T	C	T	C	0.123231	-0.0146		0.126633	FALSE	FALSE	ebi-a-GCST90018849	1	88092583	0.0368	476116	0.690799	Gastric cancer || id:ebi-a-GCST90018849	TRUE	igd	ebi-gm430-GCST90011412	1	87626900	0.0276869	8.55214e-06	8956	OTU97_8 (Ruminococcaceae) abundance || id:ebi-gm430-GCST90011412	TRUE	reported	MedicineITLab	TRUE	0.00220757	8956	3.30597e-07	476116	TRUE	1.33775e-05	19.8103
rs400020	G	A	G	A	-0.141142	-0.004		0.389376	FALSE	FALSE	ebi-a-GCST90018849	19	11882607	0.0161	476116	0.8042	Gastric cancer || id:ebi-a-GCST90018849	TRUE	igd	ebi-gm430-GCST90011563	19	11771792	0.031711	8.55161e-06	8956	OTU97_11 (Parabacteroides) prevalence || id:ebi-gm430-GCST90011563	TRUE	reported	MedicineITLab	TRUE	0.00220758	8956	1.29645e-07	476116	TRUE	1.21992e-05	19.8104
rs1383792	T	C	T	C	-0.155218	0.0161		0.835052	FALSE	FALSE	ebi-a-GCST90018849	14	85207287	0.0298	476116	0.5895	Gastric cancer || id:ebi-a-GCST90018849	TRUE	igd	ebi-gm430-GCST90011529	14	84740943	0.034873	8.54908e-06	8956	TestASV_6 (Subdoligranulum) abundance || id:ebi-gm430-GCST90011529	TRUE	reported	MedicineITLab	TRUE	0.00220764	8956	6.13067e-07	476116	TRUE	1.46149e-05	19.811
rs115414122	T	C	T	C	-0.170242	0.0033		0.171415	FALSE	FALSE	ebi-a-GCST90018849	5	103484766	0.0201	476116	0.868	Gastric cancer || id:ebi-a-GCST90018849	TRUE	igd	ebi-gm430-GCST90011359	5	104149065	0.0382481	8.54805e-06	8956	OTU97_106 (Ruminococcaceae) abundance || id:ebi-gm430-GCST90011359	TRUE	reported	MedicineITLab	TRUE	0.00220767	8956	5.66141e-08	476116	TRUE	1.15702e-05	19.8112
rs111678422	A	G	A	G	-0.26547	-0.0157		0.0964203	FALSE	FALSE	ebi-a-GCST90018849	4	87970417	0.0758	476116	0.836	Gastric cancer || id:ebi-a-GCST90018849	TRUE	igd	ebi-gm430-GCST90011361	4	87049265	0.0596415	8.54306e-06	8956	OTU97_109 (Paraprevotella) abundance || id:ebi-gm430-GCST90011361	TRUE	reported	MedicineITLab	TRUE	0.00220779	8956	9.01052e-08	476116	TRUE	1.18776e-05	19.8123
rs1545035	T	G	T	G	0.623799	-0.0393		0.916207	FALSE	FALSE	ebi-a-GCST90018849	5	138604414	0.0808	476116	0.626599	Gastric cancer || id:ebi-a-GCST90018849	TRUE	igd	ebi-gm430-GCST90011703	5	139268725	0.140144	8.5417e-06	8956	TestASV_29 (Barnesiella) prevalence || id:ebi-gm430-GCST90011703	TRUE	reported	MedicineITLab	TRUE	0.00220783	8956	4.9688e-07	476116	TRUE	1.41245e-05	19.8126
rs4963622	A	G	A	G	-0.141496	-0.0243		0.702677	FALSE	FALSE	ebi-a-GCST90018849	12	25632841	0.0274	476116	0.3747	Gastric cancer || id:ebi-a-GCST90018849	TRUE	igd	ebi-gm430-GCST90011539	12	25479907	0.0317887	8.54092e-06	8956	G_Bacteroidales prevalence || id:ebi-gm430-GCST90011539	TRUE	reported	MedicineITLab	TRUE	0.00220785	8956	1.65196e-06	476116	TRUE	1.80671e-05	19.8128
rs1331612	G	A	G	A	0.210462	-0.0075		0.524865	FALSE	FALSE	ebi-a-GCST90018849	9	122302969	0.0158	476116	0.6341	Gastric cancer || id:ebi-a-GCST90018849	TRUE	igd	ebi-gm430-GCST90011689	9	119540691	0.0472814	8.5364e-06	8956	TestASV_16 (Bacteroides) prevalence || id:ebi-gm430-GCST90011689	TRUE	reported	MedicineITLab	TRUE	0.00220796	8956	4.73257e-07	476116	TRUE	1.40142e-05	19.8138
rs2435909	G	A	G	A	0.253438	0.0142		0.274235	FALSE	FALSE	ebi-a-GCST90018849	8	73279104	0.0519	476116	0.7845	Gastric cancer || id:ebi-a-GCST90018849	TRUE	igd	ebi-gm430-GCST90011664	8	72366869	0.0569359	8.53608e-06	8956	OTU99_54 (Holdemanella) prevalence || id:ebi-gm430-GCST90011664	TRUE	reported	MedicineITLab	TRUE	0.00220797	8956	1.57228e-07	476116	TRUE	1.23698e-05	19.8139
rs4786740	A	C	A	C	-0.0803128	0.0008		0.332354	FALSE	FALSE	ebi-a-GCST90018849	16	5675198	0.0358	476116	0.9819	Gastric cancer || id:ebi-a-GCST90018849	TRUE	igd	ebi-gm430-GCST90011308	16	5625197	0.0180422	8.53228e-06	8956	C_Negativicutes abundance || id:ebi-gm430-GCST90011308	TRUE	reported	MedicineITLab	TRUE	0.00220806	8956	1.04882e-09	476116	TRUE	1.05689e-05	19.8147
rs4786740	A	C	A	C	-0.0803128	0.0008		0.332354	FALSE	FALSE	ebi-a-GCST90018849	16	5675198	0.0358	476116	0.9819	Gastric cancer || id:ebi-a-GCST90018849	TRUE	igd	ebi-gm430-GCST90011353	16	5625197	0.0180422	8.53228e-06	8956	O_Selenomonadales abundance || id:ebi-gm430-GCST90011353	TRUE	reported	MedicineITLab	TRUE	0.00220806	8956	1.04882e-09	476116	TRUE	1.05689e-05	19.8147
rs1291911	T	G	T	G	0.279871	-0.0235		0.427033	FALSE	FALSE	ebi-a-GCST90018849	1	5639240	0.0171	476116	0.1698	Gastric cancer || id:ebi-a-GCST90018849	TRUE	igd	ebi-gm430-GCST90011718	1	5579180	0.0628722	8.53008e-06	8956	TestASV_42 (Alphaproteobacteria) prevalence || id:ebi-gm430-GCST90011718	TRUE	reported	MedicineITLab	TRUE	0.00220812	8956	3.96671e-06	476116	TRUE	2.42595e-05	19.8152
rs73029513	G	T	G	T	0.122231	-0.1466		0.108322	FALSE	FALSE	ebi-a-GCST90018849	6	158890650	0.0728	476116	0.0440403	Gastric cancer || id:ebi-a-GCST90018849	TRUE	igd	ebi-gm430-GCST90011308	6	158469618	0.0274582	8.52632e-06	8956	C_Negativicutes abundance || id:ebi-gm430-GCST90011308	TRUE	reported	MedicineITLab	TRUE	0.00220821	8956	8.51708e-06	476116	TRUE	3.55266e-05	19.8161
rs73029513	G	T	G	T	0.122231	-0.1466		0.108322	FALSE	FALSE	ebi-a-GCST90018849	6	158890650	0.0728	476116	0.0440403	Gastric cancer || id:ebi-a-GCST90018849	TRUE	igd	ebi-gm430-GCST90011353	6	158469618	0.0274582	8.52632e-06	8956	O_Selenomonadales abundance || id:ebi-gm430-GCST90011353	TRUE	reported	MedicineITLab	TRUE	0.00220821	8956	8.51708e-06	476116	TRUE	3.55266e-05	19.8161
rs114015068	G	T	G	T	-0.31678	0.11		0.0729315	FALSE	FALSE	ebi-a-GCST90018849	1	239152905	0.0851	476116	0.1957	Gastric cancer || id:ebi-a-GCST90018849	TRUE	igd	ebi-gm430-GCST90011366	1	238989605	0.0711604	8.52205e-06	8956	OTU97_12 (Bacteroides) abundance || id:ebi-gm430-GCST90011366	TRUE	reported	MedicineITLab	TRUE	0.00220832	8956	3.50925e-06	476116	TRUE	2.30721e-05	19.817
rs114015068	G	T	G	T	-0.31678	0.11		0.0729315	FALSE	FALSE	ebi-a-GCST90018849	1	239152905	0.0851	476116	0.1957	Gastric cancer || id:ebi-a-GCST90018849	TRUE	igd	ebi-gm430-GCST90011425	1	238989605	0.0711604	8.52205e-06	8956	OTU99_12 (Bacteroides) abundance || id:ebi-gm430-GCST90011425	TRUE	reported	MedicineITLab	TRUE	0.00220832	8956	3.50925e-06	476116	TRUE	2.30721e-05	19.817
rs7171584	G	T	G	T	-0.46745	-0.0174		0.91112	FALSE	FALSE	ebi-a-GCST90018849	15	39749811	0.028	476116	0.5352	Gastric cancer || id:ebi-a-GCST90018849	TRUE	igd	ebi-gm430-GCST90011615	15	39457610	0.105004	8.51825e-06	8956	OTU97_82 (Bacteroides) prevalence || id:ebi-gm430-GCST90011615	TRUE	reported	MedicineITLab	TRUE	0.00220841	8956	8.11094e-07	476116	TRUE	1.53118e-05	19.8179
rs272118	C	T	C	T	0.545583	-0.0071		0.25222	FALSE	FALSE	ebi-a-GCST90018849	2	131541851	0.0161	476116	0.658701	Gastric cancer || id:ebi-a-GCST90018849	TRUE	igd	ebi-gm430-GCST90011465	2	130784278	0.122554	8.51627e-06	8956	OTU99_558 (Bacteroidales) abundance || id:ebi-gm430-GCST90011465	TRUE	reported	MedicineITLab	TRUE	0.00220846	8956	4.08464e-07	476116	TRUE	1.36936e-05	19.8183
rs61836184	G	T	G	T	0.299483	0.0202		0.158887	FALSE	FALSE	ebi-a-GCST90018849	10	14455205	0.0624	476116	0.7457	Gastric cancer || id:ebi-a-GCST90018849	TRUE	igd	ebi-gm430-GCST90011588	10	14413206	0.0672724	8.51522e-06	8956	OTU97_26 (Parasutterella) prevalence || id:ebi-gm430-GCST90011588	TRUE	reported	MedicineITLab	TRUE	0.00220849	8956	2.20101e-07	476116	TRUE	1.27311e-05	19.8186
rs61836184	G	T	G	T	0.299483	0.0202		0.158887	FALSE	FALSE	ebi-a-GCST90018849	10	14455205	0.0624	476116	0.7457	Gastric cancer || id:ebi-a-GCST90018849	TRUE	igd	ebi-gm430-GCST90011649	10	14413206	0.0672724	8.51522e-06	8956	OTU99_26 (Parasutterella) prevalence || id:ebi-gm430-GCST90011649	TRUE	reported	MedicineITLab	TRUE	0.00220849	8956	2.20101e-07	476116	TRUE	1.27311e-05	19.8186
rs34097489	T	C	T	C	0.399498	0.0578		0.187447	FALSE	FALSE	ebi-a-GCST90018849	20	47203165	0.0291	476116	0.0465297	Gastric cancer || id:ebi-a-GCST90018849	TRUE	igd	ebi-gm430-GCST90011503	20	48586627	0.0897378	8.5139e-06	8956	TestASV_26 (Phascolarctobacterium) abundance || id:ebi-gm430-GCST90011503	TRUE	reported	MedicineITLab	TRUE	0.00220852	8956	8.28619e-06	476116	TRUE	3.49063e-05	19.8188
rs74934305	T	C	T	C	-0.295297	-0.2099		0.107795	FALSE	FALSE	ebi-a-GCST90018849	11	8578287	0.0719	476116	0.003535	Gastric cancer || id:ebi-a-GCST90018849	TRUE	igd	ebi-gm430-GCST90011601	11	8556740	0.0663308	8.5119e-06	8956	OTU97_5 (Sutterella) prevalence || id:ebi-gm430-GCST90011601	TRUE	reported	MedicineITLab	TRUE	0.00220857	8956	1.78998e-05	476116	TRUE	6.01741e-05	19.8193
rs74934305	T	C	T	C	-0.295297	-0.2099		0.107795	FALSE	FALSE	ebi-a-GCST90018849	11	8578287	0.0719	476116	0.003535	Gastric cancer || id:ebi-a-GCST90018849	TRUE	igd	ebi-gm430-GCST90011662	11	8556740	0.0663308	8.5119e-06	8956	OTU99_5 (Sutterella) prevalence || id:ebi-gm430-GCST90011662	TRUE	reported	MedicineITLab	TRUE	0.00220857	8956	1.78998e-05	476116	TRUE	6.01741e-05	19.8193
rs77325635	T	C	T	C	0.228896	0.0067		0.114685	FALSE	FALSE	ebi-a-GCST90018849	10	110962722	0.0857	476116	0.9376	Gastric cancer || id:ebi-a-GCST90018849	TRUE	igd	ebi-gm430-GCST90011653	10	109202964	0.0514153	8.51152e-06	8956	OTU99_30 (Parasutterella) prevalence || id:ebi-gm430-GCST90011653	TRUE	reported	MedicineITLab	TRUE	0.00220858	8956	1.28374e-08	476116	TRUE	1.09189e-05	19.8194
rs62302318	A	G	A	G	0.552409	-0.0547		0.146835	FALSE	FALSE	ebi-a-GCST90018849	4	82223055	0.063	476116	0.3853	Gastric cancer || id:ebi-a-GCST90018849	TRUE	igd	ebi-gm430-GCST90011524	4	81301901	0.124083	8.5104e-06	8956	TestASV_46 (Sutterella) abundance || id:ebi-gm430-GCST90011524	TRUE	reported	MedicineITLab	TRUE	0.00220861	8956	1.58337e-06	476116	TRUE	1.78016e-05	19.8196
rs2679535	T	C	T	C	0.285507	-0.0326		0.129968	FALSE	FALSE	ebi-a-GCST90018849	3	187543575	0.029	476116	0.2605	Gastric cancer || id:ebi-a-GCST90018849	TRUE	igd	ebi-gm430-GCST90011719	3	187825787	0.0641309	8.50948e-06	8956	TestASV_43 (Parasutterella) prevalence || id:ebi-gm430-GCST90011719	TRUE	reported	MedicineITLab	TRUE	0.00220863	8956	2.65416e-06	476116	TRUE	2.08045e-05	19.8198
rs4145037	G	T	G	T	-0.260932	-0.0049		0.759809	FALSE	FALSE	ebi-a-GCST90018849	9	24757627	0.0166	476116	0.7681	Gastric cancer || id:ebi-a-GCST90018849	TRUE	igd	ebi-gm430-GCST90011365	9	24757629	0.0586108	8.50944e-06	8956	OTU97_119 (Desulfovibrio) abundance || id:ebi-gm430-GCST90011365	TRUE	reported	MedicineITLab	TRUE	0.00220863	8956	1.83006e-07	476116	TRUE	1.24989e-05	19.8199
rs159720	T	C	T	C	-0.265288	0.0383		0.14959	FALSE	FALSE	ebi-a-GCST90018849	5	58173700	0.0313	476116	0.2219	Gastric cancer || id:ebi-a-GCST90018849	TRUE	igd	ebi-gm430-GCST90011396	5	58877873	0.0595887	8.50834e-06	8956	OTU97_38 (Alphaproteobacteria) abundance || id:ebi-gm430-GCST90011396	TRUE	reported	MedicineITLab	TRUE	0.00220866	8956	3.14483e-06	476116	TRUE	2.20958e-05	19.8201
rs55928740	C	T	C	T	0.436695	-0.0141		0.346621	FALSE	FALSE	ebi-a-GCST90018849	7	11544736	0.0173	476116	0.4158	Gastric cancer || id:ebi-a-GCST90018849	TRUE	igd	ebi-gm430-GCST90011526	7	11505109	0.0980868	8.50233e-06	8956	TestASV_48 (Sutterella) abundance || id:ebi-gm430-GCST90011526	TRUE	reported	MedicineITLab	TRUE	0.00220881	8956	1.39519e-06	476116	TRUE	1.72152e-05	19.8214
rs17153042	C	T	C	T	-0.52228	-0.0038		0.33835	FALSE	FALSE	ebi-a-GCST90018849	7	106032273	0.019	476116	0.8427	Gastric cancer || id:ebi-a-GCST90018849	TRUE	igd	ebi-gm430-GCST90011465	7	106391827	0.117309	8.50031e-06	8956	OTU99_558 (Bacteroidales) abundance || id:ebi-gm430-GCST90011465	TRUE	reported	MedicineITLab	TRUE	0.00220886	8956	8.40135e-08	476116	TRUE	1.17672e-05	19.8219
rs73003006	A	G	A	G	0.572137	0.0686		0.0797486	FALSE	FALSE	ebi-a-GCST90018849	11	119093612	0.0843	476116	0.4159	Gastric cancer || id:ebi-a-GCST90018849	TRUE	igd	ebi-gm430-GCST90011586	11	119222902	0.128507	8.49981e-06	8956	OTU97_24 (Prevotella) prevalence || id:ebi-gm430-GCST90011586	TRUE	reported	MedicineITLab	TRUE	0.00220887	8956	1.39085e-06	476116	TRUE	1.71969e-05	19.822
rs34197556	T	G	T	G	-0.211744	0.0165		0.170398	FALSE	FALSE	ebi-a-GCST90018849	4	23985602	0.018	476116	0.36	Gastric cancer || id:ebi-a-GCST90018849	TRUE	igd	ebi-gm430-GCST90011619	4	23983979	0.0475585	8.49623e-06	8956	OTU97_97 (Clostridiales) prevalence || id:ebi-gm430-GCST90011619	TRUE	reported	MedicineITLab	TRUE	0.00220896	8956	1.76486e-06	476116	TRUE	1.83073e-05	19.8228
rs11170018	A	G	A	G	-0.28401	0.0446		0.199228	FALSE	FALSE	ebi-a-GCST90018849	12	52550467	0.0244	476116	0.0682402	Gastric cancer || id:ebi-a-GCST90018849	TRUE	igd	ebi-gm430-GCST90011578	12	52156683	0.0637889	8.49356e-06	8956	OTU97_165 (Porphyromonadaceae) prevalence || id:ebi-gm430-GCST90011578	TRUE	reported	MedicineITLab	TRUE	0.00220903	8956	7.0174e-06	476116	TRUE	3.17041e-05	19.8234
rs28453050	G	A	G	A	-0.206785	0.0092		0.093194	FALSE	FALSE	ebi-a-GCST90018849	15	98391013	0.0205	476116	0.6552	Gastric cancer || id:ebi-a-GCST90018849	TRUE	igd	ebi-gm430-GCST90011391	15	97847783	0.0464437	8.49237e-06	8956	OTU97_30 (Roseburia) abundance || id:ebi-gm430-GCST90011391	TRUE	reported	MedicineITLab	TRUE	0.00220906	8956	4.23016e-07	476116	TRUE	1.37224e-05	19.8237
rs9845429	T	C	T	C	-0.0968103	0.0057		0.384904	FALSE	FALSE	ebi-a-GCST90018849	3	29376770	0.0162	476116	0.724299	Gastric cancer || id:ebi-a-GCST90018849	TRUE	igd	ebi-gm430-GCST90011412	3	29335279	0.0217435	8.49218e-06	8956	OTU97_8 (Ruminococcaceae) abundance || id:ebi-gm430-GCST90011412	TRUE	reported	MedicineITLab	TRUE	0.00220906	8956	2.60021e-07	476116	TRUE	1.29215e-05	19.8237
rs77863931	T	C	T	C	0.327705	-0.0591		0.102459	FALSE	FALSE	ebi-a-GCST90018849	14	84796117	0.0729	476116	0.4175	Gastric cancer || id:ebi-a-GCST90018849	TRUE	igd	ebi-gm430-GCST90011578	14	84329773	0.0736005	8.48815e-06	8956	OTU97_165 (Porphyromonadaceae) prevalence || id:ebi-gm430-GCST90011578	TRUE	reported	MedicineITLab	TRUE	0.00220916	8956	1.38041e-06	476116	TRUE	1.71421e-05	19.8246
rs852997	G	T	G	T	0.359054	0.0419		0.193566	FALSE	FALSE	ebi-a-GCST90018849	1	230646345	0.0191	476116	0.0285299	Gastric cancer || id:ebi-a-GCST90018849	TRUE	igd	ebi-gm430-GCST90011421	1	230510599	0.0806409	8.48742e-06	8956	OTU99_108 (Cytophagales) abundance || id:ebi-gm430-GCST90011421	TRUE	reported	MedicineITLab	TRUE	0.00220918	8956	1.01076e-05	476116	TRUE	3.93406e-05	19.8248
rs4751584	G	A	G	A	0.198978	0.0233		0.167514	FALSE	FALSE	ebi-a-GCST90018849	10	118114344	0.0174	476116	0.1817	Gastric cancer || id:ebi-a-GCST90018849	TRUE	igd	ebi-gm430-GCST90011469	10	116354832	0.0446882	8.48443e-06	8956	OTU99_62 (Ruminococcaceae) abundance || id:ebi-gm430-GCST90011469	TRUE	reported	MedicineITLab	TRUE	0.00220926	8956	3.76618e-06	476116	TRUE	2.363e-05	19.8255
rs12404191	T	G	T	G	-0.172931	0.0082		0.128475	FALSE	FALSE	ebi-a-GCST90018849	1	191898587	0.0185	476116	0.6595	Gastric cancer || id:ebi-a-GCST90018849	TRUE	igd	ebi-gm430-GCST90011355	1	191929457	0.0388383	8.48377e-06	8956	OTU97_100 (Ruminococcaceae) abundance || id:ebi-gm430-GCST90011355	TRUE	reported	MedicineITLab	TRUE	0.00220927	8956	4.12642e-07	476116	TRUE	1.3662e-05	19.8256
rs10767157	G	T	G	T	0.370973	0.0357		0.731693	FALSE	FALSE	ebi-a-GCST90018849	11	3521620	0.0506	476116	0.48	Gastric cancer || id:ebi-a-GCST90018849	TRUE	igd	ebi-gm430-GCST90011636	11	3500390	0.0833159	8.48322e-06	8956	OTU99_155 (Butyrivibrio) prevalence || id:ebi-gm430-GCST90011636	TRUE	reported	MedicineITLab	TRUE	0.00220929	8956	1.0455e-06	476116	TRUE	1.60615e-05	19.8257
rs75547618	T	C	T	C	-0.440007	-0.0002		0.0609957	FALSE	FALSE	ebi-a-GCST90018849	22	28109490	0.0282	476116	0.9954	Gastric cancer || id:ebi-a-GCST90018849	TRUE	igd	ebi-gm430-GCST90011613	22	27713501	0.0988193	8.48218e-06	8956	OTU97_8 (Ruminococcaceae) prevalence || id:ebi-gm430-GCST90011613	TRUE	reported	MedicineITLab	TRUE	0.00220931	8956	1.05645e-10	476116	TRUE	1.0408e-05	19.826
rs2247137	T	C	T	C	-0.0941774	0.0113		0.550618	FALSE	FALSE	ebi-a-GCST90018849	7	147581002	0.0168	476116	0.5013	Gastric cancer || id:ebi-a-GCST90018849	TRUE	igd	ebi-gm430-GCST90011422	7	147883910	0.0211509	8.48198e-06	8956	OTU99_11 (Parabacteroides) abundance || id:ebi-gm430-GCST90011422	TRUE	reported	MedicineITLab	TRUE	0.00220932	8956	9.50226e-07	476116	TRUE	1.57373e-05	19.826
rs3008068	T	C	T	C	0.359884	0.0069		0.28491	FALSE	FALSE	ebi-a-GCST90018849	13	23020880	0.0164	476116	0.673301	Gastric cancer || id:ebi-a-GCST90018849	TRUE	igd	ebi-gm430-GCST90011700	13	22446741	0.0808244	8.48094e-06	8956	TestASV_26 (Phascolarctobacterium) prevalence || id:ebi-gm430-GCST90011700	TRUE	reported	MedicineITLab	TRUE	0.00220934	8956	3.71791e-07	476116	TRUE	1.34684e-05	19.8263
rs12667028	G	A	G	A	-0.241428	-0.0088		0.425806	FALSE	FALSE	ebi-a-GCST90018849	7	88729766	0.0211	476116	0.677599	Gastric cancer || id:ebi-a-GCST90018849	TRUE	igd	ebi-gm430-GCST90011458	7	89100452	0.0542209	8.48042e-06	8956	OTU99_40 (Proteobacteria) abundance || id:ebi-gm430-GCST90011458	TRUE	reported	MedicineITLab	TRUE	0.00220936	8956	3.65333e-07	476116	TRUE	1.3437e-05	19.8264
rs3786014	T	C	T	C	0.199654	-0.0072		0.131896	FALSE	FALSE	ebi-a-GCST90018849	17	3860620	0.0192	476116	0.706601	Gastric cancer || id:ebi-a-GCST90018849	TRUE	igd	ebi-gm430-GCST90011347	17	3957326	0.0448384	8.47801e-06	8956	G_Sutterella abundance || id:ebi-gm430-GCST90011347	TRUE	reported	MedicineITLab	TRUE	0.00220942	8956	2.9536e-07	476116	TRUE	1.30873e-05	19.8269
rs11121378	A	C	A	C	0.566913	-0.0282		0.167288	FALSE	FALSE	ebi-a-GCST90018849	1	9403911	0.0262	476116	0.2823	Gastric cancer || id:ebi-a-GCST90018849	TRUE	igd	ebi-gm430-GCST90011441	1	9343852	0.127312	8.46951e-06	8956	OTU99_19 (Bacteria) abundance || id:ebi-gm430-GCST90011441	TRUE	reported	MedicineITLab	TRUE	0.00220963	8956	2.43323e-06	476116	TRUE	2.01185e-05	19.8288
rs28637696	A	G	A	G	0.110239	0.0312		0.490912	FALSE	FALSE	ebi-a-GCST90018849	10	124265193	0.0161	476116	0.0524795	Gastric cancer || id:ebi-a-GCST90018849	TRUE	igd	ebi-gm430-GCST90011488	10	122505677	0.0247561	8.46764e-06	8956	TestASV_12 (Bacteroides) abundance || id:ebi-gm430-GCST90011488	TRUE	reported	MedicineITLab	TRUE	0.00220968	8956	7.88757e-06	476116	TRUE	3.37493e-05	19.8293
rs11121378	A	C	A	C	0.566922	-0.0282		0.167288	FALSE	FALSE	ebi-a-GCST90018849	1	9403911	0.0262	476116	0.2823	Gastric cancer || id:ebi-a-GCST90018849	TRUE	igd	ebi-gm430-GCST90011380	1	9343852	0.127311	8.46557e-06	8956	OTU97_19 (Bacteria) abundance || id:ebi-gm430-GCST90011380	TRUE	reported	MedicineITLab	TRUE	0.00220973	8956	2.43323e-06	476116	TRUE	2.01096e-05	19.8297
rs2148433	C	T	C	T	0.184464	-0.0073		0.549485	FALSE	FALSE	ebi-a-GCST90018849	13	105636615	0.018	476116	0.6834	Gastric cancer || id:ebi-a-GCST90018849	TRUE	igd	ebi-gm430-GCST90011326	13	104984264	0.0414237	8.46376e-06	8956	G_Catenibacterium abundance || id:ebi-gm430-GCST90011326	TRUE	reported	MedicineITLab	TRUE	0.00220977	8956	3.45454e-07	476116	TRUE	1.33161e-05	19.8301
rs11648651	T	C	T	C	0.231069	0.0161		0.759232	FALSE	FALSE	ebi-a-GCST90018849	16	84407758	0.0184	476116	0.3809	Gastric cancer || id:ebi-a-GCST90018849	TRUE	igd	ebi-gm430-GCST90011387	16	84374152	0.0518887	8.46114e-06	8956	OTU97_26 (Parasutterella) abundance || id:ebi-gm430-GCST90011387	TRUE	reported	MedicineITLab	TRUE	0.00220984	8956	1.60807e-06	476116	TRUE	1.77763e-05	19.8307
rs7217578	G	A	G	A	0.299506	0.0448		0.0658122	FALSE	FALSE	ebi-a-GCST90018849	17	47476459	0.091	476116	0.6221	Gastric cancer || id:ebi-a-GCST90018849	TRUE	igd	ebi-gm430-GCST90011429	17	49399097	0.0672563	8.45965e-06	8956	OTU99_124 (Paraprevotella) abundance || id:ebi-gm430-GCST90011429	TRUE	reported	MedicineITLab	TRUE	0.00220988	8956	5.09052e-07	476116	TRUE	1.40446e-05	19.8311
rs702313	T	C	T	C	0.131836	-0.0054		0.506232	FALSE	FALSE	ebi-a-GCST90018849	6	146003401	0.0158	476116	0.732	Gastric cancer || id:ebi-a-GCST90018849	TRUE	igd	ebi-gm430-GCST90011463	6	145682265	0.0296042	8.45715e-06	8956	OTU99_54 (Holdemanella) abundance || id:ebi-gm430-GCST90011463	TRUE	reported	MedicineITLab	TRUE	0.00220994	8956	2.45337e-07	476116	TRUE	1.27894e-05	19.8316
rs1532820	A	G	A	G	0.179154	0.0124		0.340196	FALSE	FALSE	ebi-a-GCST90018849	11	107798952	0.0159	476116	0.4341	Gastric cancer || id:ebi-a-GCST90018849	TRUE	igd	ebi-gm430-GCST90011564	11	107928226	0.0402286	8.45235e-06	8956	OTU97_113 (Bacteroidales) prevalence || id:ebi-gm430-GCST90011564	TRUE	reported	MedicineITLab	TRUE	0.00221006	8956	1.27743e-06	476116	TRUE	1.67531e-05	19.8327
rs6989041	G	A	G	A	0.272156	0.0049		0.149193	FALSE	FALSE	ebi-a-GCST90018849	8	115788548	0.0275	476116	0.8588	Gastric cancer || id:ebi-a-GCST90018849	TRUE	igd	ebi-gm430-GCST90011564	8	114776319	0.0611119	8.4521e-06	8956	OTU97_113 (Bacteroidales) prevalence || id:ebi-gm430-GCST90011564	TRUE	reported	MedicineITLab	TRUE	0.00221007	8956	6.66831e-08	476116	TRUE	1.15439e-05	19.8328
rs206574	A	C	A	C	0.171967	0.0354		0.199807	FALSE	FALSE	ebi-a-GCST90018849	18	10378142	0.0181	476116	0.0508405	Gastric cancer || id:ebi-a-GCST90018849	TRUE	igd	ebi-gm430-GCST90011491	18	10378145	0.0386145	8.45099e-06	8956	TestASV_15 (Bacteroides) abundance || id:ebi-gm430-GCST90011491	TRUE	reported	MedicineITLab	TRUE	0.0022101	8956	8.03406e-06	476116	TRUE	3.40475e-05	19.833
rs62125428	A	G	A	G	0.17386	-0.007		0.262121	FALSE	FALSE	ebi-a-GCST90018849	2	23775933	0.0249	476116	0.7788	Gastric cancer || id:ebi-a-GCST90018849	TRUE	igd	ebi-gm430-GCST90011493	2	23553063	0.0390394	8.4506e-06	8956	TestASV_17 (Bacteroides) abundance || id:ebi-gm430-GCST90011493	TRUE	reported	MedicineITLab	TRUE	0.0022101	8956	1.65992e-07	476116	TRUE	1.23068e-05	19.8331
rs8074761	A	G	A	G	-0.0927244	0.058		0.193237	FALSE	FALSE	ebi-a-GCST90018849	17	44124640	0.0561	476116	0.3018	Gastric cancer || id:ebi-a-GCST90018849	TRUE	igd	ebi-gm430-GCST90011313	17	46047274	0.0208207	8.4495e-06	8956	F_Lachnospiraceae abundance || id:ebi-gm430-GCST90011313	TRUE	reported	MedicineITLab	TRUE	0.00221013	8956	2.24501e-06	476116	TRUE	1.9561e-05	19.8334
rs78877359	G	T	G	T	0.397964	0.1775		0.0796891	FALSE	FALSE	ebi-a-GCST90018849	17	6687431	0.0838	476116	0.0340502	Gastric cancer || id:ebi-a-GCST90018849	TRUE	igd	ebi-gm430-GCST90011594	17	6784112	0.0893586	8.446e-06	8956	OTU97_33 (Holdemanella) prevalence || id:ebi-gm430-GCST90011594	TRUE	reported	MedicineITLab	TRUE	0.00221022	8956	9.4231e-06	476116	TRUE	3.74578e-05	19.8342
rs76530546	A	C	A	C	-1.10255	0.0634		0.0450529	FALSE	FALSE	ebi-a-GCST90018849	14	49754860	0.0423	476116	0.1343	Gastric cancer || id:ebi-a-GCST90018849	TRUE	igd	ebi-gm430-GCST90011478	14	49288142	0.247554	8.43711e-06	8956	OTU99_92 (Ruminococcus) abundance || id:ebi-gm430-GCST90011478	TRUE	reported	MedicineITLab	TRUE	0.00221044	8956	4.71829e-06	476116	TRUE	2.58797e-05	19.8362
rs73114588	T	C	T	C	0.111515	0.0095		0.112258	FALSE	FALSE	ebi-a-GCST90018849	3	5374510	0.0261	476116	0.7157	Gastric cancer || id:ebi-a-GCST90018849	TRUE	igd	ebi-gm430-GCST90011310	3	5332825	0.0250382	8.43667e-06	8956	F_Bacteroidaceae abundance || id:ebi-gm430-GCST90011310	TRUE	reported	MedicineITLab	TRUE	0.00221046	8956	2.78263e-07	476116	TRUE	1.29366e-05	19.8363
rs28472363	G	A	G	A	-0.265492	-0.0968		0.440927	FALSE	FALSE	ebi-a-GCST90018849	7	551122	0.0458	476116	0.0347496	Gastric cancer || id:ebi-a-GCST90018849	TRUE	igd	ebi-gm430-GCST90011667	7	511485	0.0596102	8.43627e-06	8956	OTU99_58 (Bacteroides) prevalence || id:ebi-gm430-GCST90011667	TRUE	reported	MedicineITLab	TRUE	0.00221047	8956	9.3822e-06	476116	TRUE	3.73166e-05	19.8364
rs28706947	A	G	A	G	0.35109	0.073		0.17885	FALSE	FALSE	ebi-a-GCST90018849	15	94781185	0.058	476116	0.2086	Gastric cancer || id:ebi-a-GCST90018849	TRUE	igd	ebi-gm430-GCST90011557	15	94237956	0.0788279	8.43333e-06	8956	OTU97_101 (Sutterella) prevalence || id:ebi-gm430-GCST90011557	TRUE	reported	MedicineITLab	TRUE	0.00221054	8956	3.32719e-06	476116	TRUE	2.23803e-05	19.837
rs28706947	A	G	A	G	0.35109	0.073		0.17885	FALSE	FALSE	ebi-a-GCST90018849	15	94781185	0.058	476116	0.2086	Gastric cancer || id:ebi-a-GCST90018849	TRUE	igd	ebi-gm430-GCST90011625	15	94237956	0.0788279	8.43333e-06	8956	OTU99_116 (Sutterella) prevalence || id:ebi-gm430-GCST90011625	TRUE	reported	MedicineITLab	TRUE	0.00221054	8956	3.32719e-06	476116	TRUE	2.23803e-05	19.837
rs73114588	T	C	T	C	0.111518	0.0095		0.112258	FALSE	FALSE	ebi-a-GCST90018849	3	5374510	0.0261	476116	0.7157	Gastric cancer || id:ebi-a-GCST90018849	TRUE	igd	ebi-gm430-GCST90011323	3	5332825	0.0250382	8.43189e-06	8956	G_Bacteroides abundance || id:ebi-gm430-GCST90011323	TRUE	reported	MedicineITLab	TRUE	0.00221058	8956	2.78263e-07	476116	TRUE	1.29295e-05	19.8373
rs7661365	G	A	G	A	-0.170021	-0.0076		0.875066	FALSE	FALSE	ebi-a-GCST90018849	4	10413908	0.0184	476116	0.679201	Gastric cancer || id:ebi-a-GCST90018849	TRUE	igd	ebi-gm430-GCST90011307	4	10412284	0.0381732	8.43141e-06	8956	C_Gammaproteobacteria abundance || id:ebi-gm430-GCST90011307	TRUE	reported	MedicineITLab	TRUE	0.00221059	8956	3.58328e-07	476116	TRUE	1.33285e-05	19.8375
rs2928086	T	C	T	C	-0.291972	-0.0012		0.196446	FALSE	FALSE	ebi-a-GCST90018849	3	11011916	0.0183	476116	0.9472	Gastric cancer || id:ebi-a-GCST90018849	TRUE	igd	ebi-gm430-GCST90011522	3	10970230	0.065553	8.42913e-06	8956	TestASV_44 (Parasutterella) abundance || id:ebi-gm430-GCST90011522	TRUE	reported	MedicineITLab	TRUE	0.00221065	8956	9.03128e-09	476116	TRUE	1.07304e-05	19.838
rs2717046	T	C	T	C	-0.070164	-0.012		0.378815	FALSE	FALSE	ebi-a-GCST90018849	2	58041936	0.0159	476116	0.450199	Gastric cancer || id:ebi-a-GCST90018849	TRUE	igd	ebi-gm430-GCST90011333	2	57814801	0.015753	8.42791e-06	8956	G_Lachnospiraceae abundance || id:ebi-gm430-GCST90011333	TRUE	reported	MedicineITLab	TRUE	0.00221068	8956	1.19635e-06	476116	TRUE	1.64506e-05	19.8383
rs118097700	A	G	A	G	0.712116	-0.0312		0.0408828	FALSE	FALSE	ebi-a-GCST90018849	7	75499577	0.0607	476116	0.6069	Gastric cancer || id:ebi-a-GCST90018849	TRUE	igd	ebi-gm430-GCST90011698	7	75870259	0.15988	8.42572e-06	8956	TestASV_24 (Bacteroides) prevalence || id:ebi-gm430-GCST90011698	TRUE	reported	MedicineITLab	TRUE	0.00221073	8956	5.54908e-07	476116	TRUE	1.41791e-05	19.8387
rs8060732	T	C	T	C	0.686002	-0.0444		0.894981	FALSE	FALSE	ebi-a-GCST90018849	16	7208467	0.0636	476116	0.4845	Gastric cancer || id:ebi-a-GCST90018849	TRUE	igd	ebi-gm430-GCST90011414	16	7158466	0.154014	8.42261e-06	8956	OTU97_82 (Bacteroides) abundance || id:ebi-gm430-GCST90011414	TRUE	reported	MedicineITLab	TRUE	0.00221081	8956	1.02362e-06	476116	TRUE	1.58785e-05	19.8395
rs1105899	T	C	T	C	0.483557	0.0206		0.136309	FALSE	FALSE	ebi-a-GCST90018849	1	212758604	0.0189	476116	0.276	Gastric cancer || id:ebi-a-GCST90018849	TRUE	igd	ebi-gm430-GCST90011707	1	212585262	0.108563	8.42152e-06	8956	TestASV_32 (Ruminococcaceae) prevalence || id:ebi-gm430-GCST90011707	TRUE	reported	MedicineITLab	TRUE	0.00221084	8956	2.49516e-06	476116	TRUE	2.01765e-05	19.8397
rs7278794	C	T	C	T	0.172357	0.0059		0.233375	FALSE	FALSE	ebi-a-GCST90018849	21	43432254	0.0277	476116	0.8314	Gastric cancer || id:ebi-a-GCST90018849	TRUE	igd	ebi-gm430-GCST90011614	21	42012145	0.0386937	8.41285e-06	8956	OTU97_80 (Ruminococcus) prevalence || id:ebi-gm430-GCST90011614	TRUE	reported	MedicineITLab	TRUE	0.00221106	8956	9.5287e-08	476116	TRUE	1.1744e-05	19.8417
rs2401884	C	T	C	T	-0.190303	0.0416		0.223461	FALSE	FALSE	ebi-a-GCST90018849	14	90830582	0.0647	476116	0.5203	Gastric cancer || id:ebi-a-GCST90018849	TRUE	igd	ebi-gm430-GCST90011357	14	90364238	0.0427218	8.41038e-06	8956	OTU97_102 (Prevotella) abundance || id:ebi-gm430-GCST90011357	TRUE	reported	MedicineITLab	TRUE	0.00221112	8956	8.68294e-07	476116	TRUE	1.5327e-05	19.8422
rs1322134	T	C	T	C	0.410294	-0.0199		0.617303	FALSE	FALSE	ebi-a-GCST90018849	9	10211975	0.0158	476116	0.2096	Gastric cancer || id:ebi-a-GCST90018849	TRUE	igd	ebi-gm430-GCST90011411	9	10211975	0.092103	8.39976e-06	8956	OTU97_74 (Alistipes) abundance || id:ebi-gm430-GCST90011411	TRUE	reported	MedicineITLab	TRUE	0.00221139	8956	3.33181e-06	476116	TRUE	2.23078e-05	19.8446
rs2229320	A	G	A	G	0.313351	0.0203		0.235808	FALSE	FALSE	ebi-a-GCST90018849	16	11001743	0.0195	476116	0.296	Gastric cancer || id:ebi-a-GCST90018849	TRUE	igd	ebi-gm430-GCST90011506	16	10907886	0.0703408	8.3991e-06	8956	TestASV_29 (Barnesiella) abundance || id:ebi-gm430-GCST90011506	TRUE	reported	MedicineITLab	TRUE	0.0022114	8956	2.2762e-06	476116	TRUE	1.95349e-05	19.8448
rs74784904	C	T	C	T	0.14271	-0.0551		0.103488	FALSE	FALSE	ebi-a-GCST90018849	16	76630149	0.0737	476116	0.4545	Gastric cancer || id:ebi-a-GCST90018849	TRUE	igd	ebi-gm430-GCST90011344	16	76596252	0.0320351	8.39772e-06	8956	G_Ruminococcus abundance || id:ebi-gm430-GCST90011344	TRUE	reported	MedicineITLab	TRUE	0.00221144	8956	1.17397e-06	476116	TRUE	1.63227e-05	19.8451
rs229329	G	A	G	A	-0.233759	0.003		0.278876	FALSE	FALSE	ebi-a-GCST90018849	2	150014932	0.0263	476116	0.9092	Gastric cancer || id:ebi-a-GCST90018849	TRUE	igd	ebi-gm430-GCST90011657	2	149158418	0.05247	8.38554e-06	8956	OTU99_39 (Alphaproteobacteria) prevalence || id:ebi-gm430-GCST90011657	TRUE	reported	MedicineITLab	TRUE	0.00221175	8956	2.73288e-08	476116	TRUE	1.10052e-05	19.8479
rs7486608	G	A	G	A	0.321159	0.0114		0.427391	FALSE	FALSE	ebi-a-GCST90018849	12	69586886	0.0166	476116	0.492	Gastric cancer || id:ebi-a-GCST90018849	TRUE	igd	ebi-gm430-GCST90011680	12	69193106	0.0720877	8.38456e-06	8956	OTU99_94 (Bacteroides) prevalence || id:ebi-gm430-GCST90011680	TRUE	reported	MedicineITLab	TRUE	0.00221177	8956	9.90563e-07	476116	TRUE	1.56993e-05	19.8481
rs78041929	G	A	G	A	-0.222416	-0.0658		0.0824995	FALSE	FALSE	ebi-a-GCST90018849	13	109631375	0.045	476116	0.1431	Gastric cancer || id:ebi-a-GCST90018849	TRUE	igd	ebi-gm430-GCST90011416	13	108979027	0.0499235	8.3838e-06	8956	OTU97_9 (Alistipes) abundance || id:ebi-gm430-GCST90011416	TRUE	reported	MedicineITLab	TRUE	0.00221179	8956	4.4907e-06	476116	TRUE	2.5166e-05	19.8483
rs4933281	A	G	A	G	-0.348999	-0.0087		0.66963	FALSE	FALSE	ebi-a-GCST90018849	10	81883998	0.0173	476116	0.6134	Gastric cancer || id:ebi-a-GCST90018849	TRUE	igd	ebi-gm430-GCST90011581	10	80124242	0.078336	8.38297e-06	8956	OTU97_19 (Bacteria) prevalence || id:ebi-gm430-GCST90011581	TRUE	reported	MedicineITLab	TRUE	0.00221181	8956	5.31172e-07	476116	TRUE	1.40129e-05	19.8485
rs4933281	A	G	A	G	-0.348999	-0.0087		0.66963	FALSE	FALSE	ebi-a-GCST90018849	10	81883998	0.0173	476116	0.6134	Gastric cancer || id:ebi-a-GCST90018849	TRUE	igd	ebi-gm430-GCST90011642	10	80124242	0.078336	8.38297e-06	8956	OTU99_19 (Bacteria) prevalence || id:ebi-gm430-GCST90011642	TRUE	reported	MedicineITLab	TRUE	0.00221181	8956	5.31172e-07	476116	TRUE	1.40129e-05	19.8485
rs55712187	C	T	C	T	-0.111942	-0.0139		0.386689	FALSE	FALSE	ebi-a-GCST90018849	15	101941533	0.0178	476116	0.4367	Gastric cancer || id:ebi-a-GCST90018849	TRUE	igd	ebi-gm430-GCST90011418	15	101401328	0.0251261	8.38124e-06	8956	OTU97_97 (Clostridiales) abundance || id:ebi-gm430-GCST90011418	TRUE	reported	MedicineITLab	TRUE	0.00221186	8956	1.28079e-06	476116	TRUE	1.66283e-05	19.8489
rs13032986	C	A	C	A	-0.185794	0.0087		0.262645	FALSE	FALSE	ebi-a-GCST90018849	2	212519135	0.0165	476116	0.597901	Gastric cancer || id:ebi-a-GCST90018849	TRUE	igd	ebi-gm430-GCST90011320	2	211654410	0.0417021	8.37918e-06	8956	G_Alloprevotella abundance || id:ebi-gm430-GCST90011320	TRUE	reported	MedicineITLab	TRUE	0.00221191	8956	5.83928e-07	476116	TRUE	1.42196e-05	19.8493
rs7118875	A	G	A	G	0.102669	0.0098		0.21374	FALSE	FALSE	ebi-a-GCST90018849	11	17403669	0.0214	476116	0.6474	Gastric cancer || id:ebi-a-GCST90018849	TRUE	igd	ebi-gm430-GCST90011373	11	17382122	0.0230444	8.37882e-06	8956	OTU97_15 (Parasutterella) abundance || id:ebi-gm430-GCST90011373	TRUE	reported	MedicineITLab	TRUE	0.00221192	8956	4.40467e-07	476116	TRUE	1.36218e-05	19.8494
rs9906251	C	T	C	T	0.272353	0.0145		0.18371	FALSE	FALSE	ebi-a-GCST90018849	17	12931157	0.0176	476116	0.4105	Gastric cancer || id:ebi-a-GCST90018849	TRUE	igd	ebi-gm430-GCST90011655	17	13027840	0.06113	8.37736e-06	8956	OTU99_34 (Holdemanella) prevalence || id:ebi-gm430-GCST90011655	TRUE	reported	MedicineITLab	TRUE	0.00221195	8956	1.4256e-06	476116	TRUE	1.70648e-05	19.8498
rs62526494	T	C	T	C	-0.774956	0.1272		0.0848628	FALSE	FALSE	ebi-a-GCST90018849	8	61694705	0.0801	476116	0.1124	Gastric cancer || id:ebi-a-GCST90018849	TRUE	igd	ebi-gm430-GCST90011465	8	60782146	0.173935	8.37262e-06	8956	OTU99_558 (Bacteroidales) abundance || id:ebi-gm430-GCST90011465	TRUE	reported	MedicineITLab	TRUE	0.00221208	8956	5.29658e-06	476116	TRUE	2.71073e-05	19.8508
rs7644443	A	G	A	G	0.0973529	-0.0061		0.159533	FALSE	FALSE	ebi-a-GCST90018849	3	14964296	0.0206	476116	0.7666	Gastric cancer || id:ebi-a-GCST90018849	TRUE	igd	ebi-gm430-GCST90011318	3	14922789	0.0218502	8.37101e-06	8956	F_Sutterellaceae abundance || id:ebi-gm430-GCST90011318	TRUE	reported	MedicineITLab	TRUE	0.00221212	8956	1.84168e-07	476116	TRUE	1.23083e-05	19.8512
rs7239597	A	G	A	G	-0.408744	-0.0781		0.89365	FALSE	FALSE	ebi-a-GCST90018849	18	2770839	0.0762	476116	0.3051	Gastric cancer || id:ebi-a-GCST90018849	TRUE	igd	ebi-gm430-GCST90011492	18	2770841	0.0917399	8.37092e-06	8956	TestASV_16 (Bacteroides) abundance || id:ebi-gm430-GCST90011492	TRUE	reported	MedicineITLab	TRUE	0.00221212	8956	2.20638e-06	476116	TRUE	1.92825e-05	19.8512
rs292459	C	T	C	T	-0.263505	0.0117		0.227328	FALSE	FALSE	ebi-a-GCST90018849	13	23019858	0.0167	476116	0.4821	Gastric cancer || id:ebi-a-GCST90018849	TRUE	igd	ebi-gm430-GCST90011702	13	22445719	0.0591411	8.36825e-06	8956	TestASV_28 (Holdemanella) prevalence || id:ebi-gm430-GCST90011702	TRUE	reported	MedicineITLab	TRUE	0.00221219	8956	1.03093e-06	476116	TRUE	1.58041e-05	19.8518
rs11205386	T	C	T	C	0.326788	-0.1458		0.125057	FALSE	FALSE	ebi-a-GCST90018849	1	150481738	0.0672	476116	0.0299799	Gastric cancer || id:ebi-a-GCST90018849	TRUE	igd	ebi-gm430-GCST90011676	1	150509262	0.0733442	8.36803e-06	8956	OTU99_84 (Prevotella) prevalence || id:ebi-gm430-GCST90011676	TRUE	reported	MedicineITLab	TRUE	0.00221219	8956	9.88693e-06	476116	TRUE	3.82843e-05	19.8519
rs58980888	T	C	T	C	0.203735	0.0032		0.136875	FALSE	FALSE	ebi-a-GCST90018849	8	84130955	0.0205	476116	0.8762	Gastric cancer || id:ebi-a-GCST90018849	TRUE	igd	ebi-gm430-GCST90011529	8	83218720	0.0457262	8.36792e-06	8956	TestASV_6 (Subdoligranulum) abundance || id:ebi-gm430-GCST90011529	TRUE	reported	MedicineITLab	TRUE	0.00221219	8956	5.11778e-08	476116	TRUE	1.1275e-05	19.8519
rs1981131	C	T	C	T	-0.202915	-0.0047		0.880408	FALSE	FALSE	ebi-a-GCST90018849	10	29309652	0.0283	476116	0.8687	Gastric cancer || id:ebi-a-GCST90018849	TRUE	igd	ebi-gm430-GCST90011478	10	29020723	0.0455414	8.36548e-06	8956	OTU99_92 (Ruminococcus) abundance || id:ebi-gm430-GCST90011478	TRUE	reported	MedicineITLab	TRUE	0.00221226	8956	5.79311e-08	476116	TRUE	1.13423e-05	19.8525
rs1027136	T	C	T	C	0.269039	0.0243		0.680136	FALSE	FALSE	ebi-a-GCST90018849	4	11922195	0.0204	476116	0.2338	Gastric cancer || id:ebi-a-GCST90018849	TRUE	igd	ebi-gm430-GCST90011405	4	11920571	0.0603816	8.36436e-06	8956	OTU97_58 (Sutterellaceae) abundance || id:ebi-gm430-GCST90011405	TRUE	reported	MedicineITLab	TRUE	0.00221229	8956	2.98016e-06	476116	TRUE	2.13178e-05	19.8527
rs177771	G	A	G	A	-0.370889	-0.0054		0.185926	FALSE	FALSE	ebi-a-GCST90018849	4	3663721	0.0184	476116	0.770501	Gastric cancer || id:ebi-a-GCST90018849	TRUE	igd	ebi-gm430-GCST90011458	4	3661994	0.0832401	8.36387e-06	8956	OTU99_40 (Proteobacteria) abundance || id:ebi-gm430-GCST90011458	TRUE	reported	MedicineITLab	TRUE	0.0022123	8956	1.80901e-07	476116	TRUE	1.22779e-05	19.8528
rs1535327	T	C	T	C	0.205432	-0.0446		0.846767	FALSE	FALSE	ebi-a-GCST90018849	14	94319311	0.0218	476116	0.0410299	Gastric cancer || id:ebi-a-GCST90018849	TRUE	igd	ebi-gm430-GCST90011624	14	93852965	0.0461055	8.36203e-06	8956	OTU99_110 (Clostridiales) prevalence || id:ebi-gm430-GCST90011624	TRUE	reported	MedicineITLab	TRUE	0.00221234	8956	8.79107e-06	476116	TRUE	3.55628e-05	19.8533
rs76982095	G	A	G	A	0.425591	0.0095		0.118151	FALSE	FALSE	ebi-a-GCST90018849	8	112103573	0.0213	476116	0.6556	Gastric cancer || id:ebi-a-GCST90018849	TRUE	igd	ebi-gm430-GCST90011615	8	111091344	0.0955139	8.35788e-06	8956	OTU97_82 (Bacteroides) prevalence || id:ebi-gm430-GCST90011615	TRUE	reported	MedicineITLab	TRUE	0.00221245	8956	4.17808e-07	476116	TRUE	1.34887e-05	19.8542
rs56032934	T	C	T	C	-0.458256	0.0482		0.0992965	FALSE	FALSE	ebi-a-GCST90018849	2	146109283	0.0303	476116	0.1118	Gastric cancer || id:ebi-a-GCST90018849	TRUE	igd	ebi-gm430-GCST90011517	2	145351715	0.102844	8.35595e-06	8956	TestASV_39 (Bacteroides) abundance || id:ebi-gm430-GCST90011517	TRUE	reported	MedicineITLab	TRUE	0.0022125	8956	5.31491e-06	476116	TRUE	2.71012e-05	19.8546
rs3749514	G	A	G	A	0.0940512	0.0003		0.203112	FALSE	FALSE	ebi-a-GCST90018849	4	69795359	0.017	476116	0.9867	Gastric cancer || id:ebi-a-GCST90018849	TRUE	igd	ebi-gm430-GCST90011313	4	68929641	0.0211072	8.35491e-06	8956	F_Lachnospiraceae abundance || id:ebi-gm430-GCST90011313	TRUE	reported	MedicineITLab	TRUE	0.00221253	8956	6.54084e-10	476116	TRUE	1.0323e-05	19.8549
rs6756897	C	T	C	T	0.329079	0.0259		0.209876	FALSE	FALSE	ebi-a-GCST90018849	2	31549757	0.0299	476116	0.3865	Gastric cancer || id:ebi-a-GCST90018849	TRUE	igd	ebi-gm430-GCST90011495	2	31326891	0.0738526	8.35485e-06	8956	TestASV_19 (Prevotella) abundance || id:ebi-gm430-GCST90011495	TRUE	reported	MedicineITLab	TRUE	0.00221253	8956	1.57596e-06	476116	TRUE	1.74684e-05	19.8549
rs7545865	A	G	A	G	-0.247737	-0.0383		0.085419	FALSE	FALSE	ebi-a-GCST90018849	1	31943355	0.0638	476116	0.5486	Gastric cancer || id:ebi-a-GCST90018849	TRUE	igd	ebi-gm430-GCST90011715	1	31470508	0.0555967	8.35158e-06	8956	TestASV_4 (Alistipes) prevalence || id:ebi-gm430-GCST90011715	TRUE	reported	MedicineITLab	TRUE	0.00221261	8956	7.56911e-07	476116	TRUE	1.48286e-05	19.8556
rs761086	G	A	G	A	0.31461	-0.0255		0.858889	FALSE	FALSE	ebi-a-GCST90018849	1	11657579	0.078	476116	0.744	Gastric cancer || id:ebi-a-GCST90018849	TRUE	igd	ebi-gm430-GCST90011647	1	11597522	0.070604	8.35136e-06	8956	OTU99_23 (Faecalibacterium) prevalence || id:ebi-gm430-GCST90011647	TRUE	reported	MedicineITLab	TRUE	0.00221262	8956	2.24481e-07	476116	TRUE	1.25179e-05	19.8557
rs6860095	G	A	G	A	0.0866086	-0.0123		0.436068	FALSE	FALSE	ebi-a-GCST90018849	5	122405957	0.0238	476116	0.606301	Gastric cancer || id:ebi-a-GCST90018849	TRUE	igd	ebi-gm430-GCST90011375	5	123070262	0.0194365	8.35087e-06	8956	OTU97_16 (Faecalibacterium) abundance || id:ebi-gm430-GCST90011375	TRUE	reported	MedicineITLab	TRUE	0.00221263	8956	5.60977e-07	476116	TRUE	1.40817e-05	19.8558
rs290386	A	G	A	G	0.0705842	-0.0188		0.357643	FALSE	FALSE	ebi-a-GCST90018849	20	52660631	0.0188	476116	0.3176	Gastric cancer || id:ebi-a-GCST90018849	TRUE	igd	ebi-gm430-GCST90011316	20	54044092	0.0158401	8.34916e-06	8956	F_Rikenellaceae abundance || id:ebi-gm430-GCST90011316	TRUE	reported	MedicineITLab	TRUE	0.00221267	8956	2.10033e-06	476116	TRUE	1.89445e-05	19.8562
rs7028445	C	T	C	T	-0.0690391	-0.003		0.498269	FALSE	FALSE	ebi-a-GCST90018849	9	16357643	0.0159	476116	0.8498	Gastric cancer || id:ebi-a-GCST90018849	TRUE	igd	ebi-gm430-GCST90011483	9	16357645	0.0154927	8.34127e-06	8956	P_Firmicutes abundance || id:ebi-gm430-GCST90011483	TRUE	reported	MedicineITLab	TRUE	0.00221287	8956	7.47717e-08	476116	TRUE	1.14711e-05	19.858
rs116940665	T	C	T	C	-0.138997	-0.0358		0.109153	FALSE	FALSE	ebi-a-GCST90018849	19	53105216	0.0729	476116	0.623199	Gastric cancer || id:ebi-a-GCST90018849	TRUE	igd	ebi-gm430-GCST90011485	19	52601963	0.0311914	8.33974e-06	8956	TestASV_1 (Bacteroides) abundance || id:ebi-gm430-GCST90011485	TRUE	reported	MedicineITLab	TRUE	0.00221291	8956	5.06524e-07	476116	TRUE	1.38415e-05	19.8584
rs12232110	A	G	A	G	0.367223	0.005		0.252357	FALSE	FALSE	ebi-a-GCST90018849	14	39887331	0.0162	476116	0.7556	Gastric cancer || id:ebi-a-GCST90018849	TRUE	igd	ebi-gm430-GCST90011445	14	39418127	0.0824057	8.33936e-06	8956	OTU99_211 (Bacteroides) abundance || id:ebi-gm430-GCST90011445	TRUE	reported	MedicineITLab	TRUE	0.00221292	8956	2.00078e-07	476116	TRUE	1.2359e-05	19.8584
rs9645621	G	A	G	A	0.0814681	0.0354		0.223938	FALSE	FALSE	ebi-a-GCST90018849	11	17333198	0.0306	476116	0.2483	Gastric cancer || id:ebi-a-GCST90018849	TRUE	igd	ebi-gm430-GCST90011344	11	17311651	0.0182814	8.33764e-06	8956	G_Ruminococcus abundance || id:ebi-gm430-GCST90011344	TRUE	reported	MedicineITLab	TRUE	0.00221297	8956	2.81094e-06	476116	TRUE	2.08151e-05	19.8588
rs962060	T	C	T	C	-0.334764	-0.0024		0.725966	FALSE	FALSE	ebi-a-GCST90018849	7	31395137	0.0161	476116	0.8838	Gastric cancer || id:ebi-a-GCST90018849	TRUE	igd	ebi-gm430-GCST90011442	7	31355523	0.0751208	8.33727e-06	8956	OTU99_197 (Bacteroides) abundance || id:ebi-gm430-GCST90011442	TRUE	reported	MedicineITLab	TRUE	0.00221297	8956	4.66724e-08	476116	TRUE	1.11854e-05	19.8589
rs8067291	T	G	T	G	0.242776	0.002		0.544518	FALSE	FALSE	ebi-a-GCST90018849	17	13423947	0.0166	476116	0.9036	Gastric cancer || id:ebi-a-GCST90018849	TRUE	igd	ebi-gm430-GCST90011727	17	13520630	0.0544785	8.33638e-06	8956	TestASV_6 (Subdoligranulum) prevalence || id:ebi-gm430-GCST90011727	TRUE	reported	MedicineITLab	TRUE	0.002213	8956	3.04883e-08	476116	TRUE	1.09861e-05	19.8591
rs28359687	T	C	T	C	0.34337	0.0411		0.136639	FALSE	FALSE	ebi-a-GCST90018849	1	230916260	0.0295	476116	0.1627	Gastric cancer || id:ebi-a-GCST90018849	TRUE	igd	ebi-gm430-GCST90011424	1	230780514	0.0770508	8.33427e-06	8956	OTU99_116 (Sutterella) abundance || id:ebi-gm430-GCST90011424	TRUE	reported	MedicineITLab	TRUE	0.00221305	8956	4.07687e-06	476116	TRUE	2.4007e-05	19.8596
rs34098357	C	A	C	A	0.15552	0.0905		0.0476194	FALSE	FALSE	ebi-a-GCST90018849	8	2159273	0.0409	476116	0.0269799	Gastric cancer || id:ebi-a-GCST90018849	TRUE	igd	ebi-gm430-GCST90011309	8	2211602	0.0348978	8.33258e-06	8956	F_Acidaminococcaceae abundance || id:ebi-gm430-GCST90011309	TRUE	reported	MedicineITLab	TRUE	0.00221309	8956	1.02834e-05	476116	TRUE	3.91148e-05	19.86
rs6549730	G	A	G	A	-0.198883	-0.0063		0.764819	FALSE	FALSE	ebi-a-GCST90018849	3	75437889	0.0229	476116	0.784099	Gastric cancer || id:ebi-a-GCST90018849	TRUE	igd	ebi-gm430-GCST90011726	3	75388738	0.0446281	8.33253e-06	8956	TestASV_5 (Bacteroides) prevalence || id:ebi-gm430-GCST90011726	TRUE	reported	MedicineITLab	TRUE	0.0022131	8956	1.58964e-07	476116	TRUE	1.2094e-05	19.86
rs3743555	C	T	C	T	-0.278142	-0.0912		0.667413	FALSE	FALSE	ebi-a-GCST90018849	16	58030401	0.047	476116	0.0524204	Gastric cancer || id:ebi-a-GCST90018849	TRUE	igd	ebi-gm430-GCST90011612	16	57996497	0.0624132	8.33223e-06	8956	OTU97_74 (Alistipes) prevalence || id:ebi-gm430-GCST90011612	TRUE	reported	MedicineITLab	TRUE	0.0022131	8956	7.90824e-06	476116	TRUE	3.32987e-05	19.8601
rs10184286	A	G	A	G	-0.141752	-0.0199		0.557376	FALSE	FALSE	ebi-a-GCST90018849	2	37750443	0.0164	476116	0.2243	Gastric cancer || id:ebi-a-GCST90018849	TRUE	igd	ebi-gm430-GCST90011728	2	37523300	0.0318081	8.33198e-06	8956	TestASV_7 (Bacteroides) prevalence || id:ebi-gm430-GCST90011728	TRUE	reported	MedicineITLab	TRUE	0.00221311	8956	3.09247e-06	476116	TRUE	2.1528e-05	19.8601
rs62455671	A	G	A	G	0.329218	0.0339		0.0630936	FALSE	FALSE	ebi-a-GCST90018849	7	55679994	0.0539	476116	0.528901	Gastric cancer || id:ebi-a-GCST90018849	TRUE	igd	ebi-gm430-GCST90011537	7	55612301	0.073871	8.32483e-06	8956	G_Alloprevotella prevalence || id:ebi-gm430-GCST90011537	TRUE	reported	MedicineITLab	TRUE	0.00221329	8956	8.30827e-07	476116	TRUE	1.50462e-05	19.8618
rs7656314	C	T	C	T	0.297149	-0.0327		0.139708	FALSE	FALSE	ebi-a-GCST90018849	4	162232201	0.0182	476116	0.0725705	Gastric cancer || id:ebi-a-GCST90018849	TRUE	igd	ebi-gm430-GCST90011682	4	161311049	0.0666749	8.32365e-06	8956	TestASV_1 (Bacteroides) prevalence || id:ebi-gm430-GCST90011682	TRUE	reported	MedicineITLab	TRUE	0.00221332	8956	6.78014e-06	476116	TRUE	3.05413e-05	19.862
rs2846761	T	C	T	C	0.320161	0.0056		0.357654	FALSE	FALSE	ebi-a-GCST90018849	18	871038	0.0181	476116	0.7592	Gastric cancer || id:ebi-a-GCST90018849	TRUE	igd	ebi-gm430-GCST90011606	18	871037	0.0718339	8.313e-06	8956	OTU97_58 (Sutterellaceae) prevalence || id:ebi-gm430-GCST90011606	TRUE	reported	MedicineITLab	TRUE	0.00221359	8956	2.01052e-07	476116	TRUE	1.23268e-05	19.8645
rs2846761	T	C	T	C	0.320161	0.0056		0.357654	FALSE	FALSE	ebi-a-GCST90018849	18	871038	0.0181	476116	0.7592	Gastric cancer || id:ebi-a-GCST90018849	TRUE	igd	ebi-gm430-GCST90011671	18	871037	0.0718339	8.313e-06	8956	OTU99_65 (Sutterellaceae) prevalence || id:ebi-gm430-GCST90011671	TRUE	reported	MedicineITLab	TRUE	0.00221359	8956	2.01052e-07	476116	TRUE	1.23268e-05	19.8645
rs2703761	C	T	C	T	-0.253229	-0.1247		0.173338	FALSE	FALSE	ebi-a-GCST90018849	11	130384299	0.0521	476116	0.0167001	Gastric cancer || id:ebi-a-GCST90018849	TRUE	igd	ebi-gm430-GCST90011475	11	130514404	0.0568165	8.31283e-06	8956	OTU99_84 (Prevotella) abundance || id:ebi-gm430-GCST90011475	TRUE	reported	MedicineITLab	TRUE	0.0022136	8956	1.20321e-05	476116	TRUE	4.33997e-05	19.8645
rs16942758	G	A	G	A	0.381058	0.0279		0.140757	FALSE	FALSE	ebi-a-GCST90018849	15	89686484	0.0638	476116	0.6617	Gastric cancer || id:ebi-a-GCST90018849	TRUE	igd	ebi-gm430-GCST90011527	15	89143253	0.0854968	8.31182e-06	8956	TestASV_49 (Parasutterella) abundance || id:ebi-gm430-GCST90011527	TRUE	reported	MedicineITLab	TRUE	0.00221362	8956	4.01658e-07	476116	TRUE	1.33445e-05	19.8648
rs13359409	C	T	C	T	0.121735	0.0067		0.273187	FALSE	FALSE	ebi-a-GCST90018849	5	108633347	0.0193	476116	0.727999	Gastric cancer || id:ebi-a-GCST90018849	TRUE	igd	ebi-gm430-GCST90011309	5	109297646	0.027313	8.31078e-06	8956	F_Acidaminococcaceae abundance || id:ebi-gm430-GCST90011309	TRUE	reported	MedicineITLab	TRUE	0.00221365	8956	2.53119e-07	476116	TRUE	1.26165e-05	19.865
rs415026	A	G	A	G	-0.207361	-0.0048		0.474149	FALSE	FALSE	ebi-a-GCST90018849	9	20209723	0.0222	476116	0.8281	Gastric cancer || id:ebi-a-GCST90018849	TRUE	igd	ebi-gm430-GCST90011415	9	20209725	0.046523	8.30467e-06	8956	OTU97_86 (Phascolarctobacterium) abundance || id:ebi-gm430-GCST90011415	TRUE	reported	MedicineITLab	TRUE	0.00221381	8956	9.81896e-08	476116	TRUE	1.162e-05	19.8664
rs846488	A	G	A	G	0.236981	-0.0152		0.301198	FALSE	FALSE	ebi-a-GCST90018849	13	30797291	0.0212	476116	0.4709	Gastric cancer || id:ebi-a-GCST90018849	TRUE	igd	ebi-gm430-GCST90011358	13	30223154	0.0531669	8.3e-06	8956	OTU97_105 (Ruminococcaceae) abundance || id:ebi-gm430-GCST90011358	TRUE	reported	MedicineITLab	TRUE	0.00221393	8956	1.0797e-06	476116	TRUE	1.5839e-05	19.8675
rs9496271	C	A	C	A	-0.159598	0.0013		0.625759	FALSE	FALSE	ebi-a-GCST90018849	6	142421868	0.0227	476116	0.9559	Gastric cancer || id:ebi-a-GCST90018849	TRUE	igd	ebi-gm430-GCST90011614	6	142100731	0.035806	8.29996e-06	8956	OTU97_80 (Ruminococcus) prevalence || id:ebi-gm430-GCST90011614	TRUE	reported	MedicineITLab	TRUE	0.00221393	8956	6.88849e-09	476116	TRUE	1.05145e-05	19.8675
rs2315523	T	C	T	C	0.265723	0.0176		0.32021	FALSE	FALSE	ebi-a-GCST90018849	2	133368556	0.0159	476116	0.2676	Gastric cancer || id:ebi-a-GCST90018849	TRUE	igd	ebi-gm430-GCST90011497	2	132610983	0.059615	8.29934e-06	8956	TestASV_20 (Phascolarctobacterium) abundance || id:ebi-gm430-GCST90011497	TRUE	reported	MedicineITLab	TRUE	0.00221394	8956	2.57347e-06	476116	TRUE	2.01046e-05	19.8676
rs62095394	A	G	A	G	-0.488165	0.0049		0.0987015	FALSE	FALSE	ebi-a-GCST90018849	18	44534804	0.0211	476116	0.8177	Gastric cancer || id:ebi-a-GCST90018849	TRUE	igd	ebi-gm430-GCST90011356	18	46954841	0.109518	8.29576e-06	8956	OTU97_101 (Sutterella) abundance || id:ebi-gm430-GCST90011356	TRUE	reported	MedicineITLab	TRUE	0.00221404	8956	1.1327e-07	476116	TRUE	1.17244e-05	19.8685
rs473301	A	G	A	G	0.366132	-0.077		0.167805	FALSE	FALSE	ebi-a-GCST90018849	3	196696889	0.0452	476116	0.0881495	Gastric cancer || id:ebi-a-GCST90018849	TRUE	igd	ebi-gm430-GCST90011384	3	196970018	0.0821393	8.29382e-06	8956	OTU97_235 (Phascolarctobacterium) abundance || id:ebi-gm430-GCST90011384	TRUE	reported	MedicineITLab	TRUE	0.00221409	8956	6.09524e-06	476116	TRUE	2.87926e-05	19.8689
rs7686119	G	A	G	A	-0.375216	-0.0102		0.69956	FALSE	FALSE	ebi-a-GCST90018849	4	97591085	0.0165	476116	0.5362	Gastric cancer || id:ebi-a-GCST90018849	TRUE	igd	ebi-gm430-GCST90011465	4	96669934	0.0841772	8.2938e-06	8956	OTU99_558 (Bacteroidales) abundance || id:ebi-gm430-GCST90011465	TRUE	reported	MedicineITLab	TRUE	0.00221409	8956	8.02641e-07	476116	TRUE	1.4893e-05	19.8689
rs2009309	T	C	T	C	-0.150664	-0.0497		0.307619	FALSE	FALSE	ebi-a-GCST90018849	20	62856637	0.0225	476116	0.02714	Gastric cancer || id:ebi-a-GCST90018849	TRUE	igd	ebi-gm430-GCST90011324	20	64225284	0.0338001	8.29178e-06	8956	G_Bacteroidetes abundance || id:ebi-gm430-GCST90011324	TRUE	reported	MedicineITLab	TRUE	0.00221414	8956	1.02478e-05	476116	TRUE	3.8851e-05	19.8694
rs10940498	T	C	T	C	0.337742	-0.0216		0.140467	FALSE	FALSE	ebi-a-GCST90018849	5	55410142	0.0529	476116	0.683501	Gastric cancer || id:ebi-a-GCST90018849	TRUE	igd	ebi-gm430-GCST90011557	5	56114315	0.0757669	8.2865e-06	8956	OTU97_101 (Sutterella) prevalence || id:ebi-gm430-GCST90011557	TRUE	reported	MedicineITLab	TRUE	0.00221427	8956	3.50175e-07	476116	TRUE	1.3068e-05	19.8706
rs10940498	T	C	T	C	0.337742	-0.0216		0.140467	FALSE	FALSE	ebi-a-GCST90018849	5	55410142	0.0529	476116	0.683501	Gastric cancer || id:ebi-a-GCST90018849	TRUE	igd	ebi-gm430-GCST90011625	5	56114315	0.0757669	8.2865e-06	8956	OTU99_116 (Sutterella) prevalence || id:ebi-gm430-GCST90011625	TRUE	reported	MedicineITLab	TRUE	0.00221427	8956	3.50175e-07	476116	TRUE	1.3068e-05	19.8706
rs6510370	A	G	A	G	-0.22177	-0.0293		0.146955	FALSE	FALSE	ebi-a-GCST90018849	19	33753051	0.0337	476116	0.385	Gastric cancer || id:ebi-a-GCST90018849	TRUE	igd	ebi-gm430-GCST90011582	19	33262145	0.0497492	8.28183e-06	8956	OTU97_2 (Bacteroides) prevalence || id:ebi-gm430-GCST90011582	TRUE	reported	MedicineITLab	TRUE	0.00221439	8956	1.58768e-06	476116	TRUE	1.73565e-05	19.8717
rs6510370	A	G	A	G	-0.22177	-0.0293		0.146955	FALSE	FALSE	ebi-a-GCST90018849	19	33753051	0.0337	476116	0.385	Gastric cancer || id:ebi-a-GCST90018849	TRUE	igd	ebi-gm430-GCST90011644	19	33262145	0.0497492	8.28183e-06	8956	OTU99_2 (Bacteroides) prevalence || id:ebi-gm430-GCST90011644	TRUE	reported	MedicineITLab	TRUE	0.00221439	8956	1.58768e-06	476116	TRUE	1.73565e-05	19.8717
rs1027136	T	C	T	C	0.269177	0.0243		0.680136	FALSE	FALSE	ebi-a-GCST90018849	4	11922195	0.0204	476116	0.2338	Gastric cancer || id:ebi-a-GCST90018849	TRUE	igd	ebi-gm430-GCST90011470	4	11920571	0.0603838	8.28149e-06	8956	OTU99_65 (Sutterellaceae) abundance || id:ebi-gm430-GCST90011470	TRUE	reported	MedicineITLab	TRUE	0.0022144	8956	2.98016e-06	476116	TRUE	2.11175e-05	19.8718
rs7611574	C	T	C	T	-0.295197	0.0045		0.528224	FALSE	FALSE	ebi-a-GCST90018849	3	170839253	0.016	476116	0.778901	Gastric cancer || id:ebi-a-GCST90018849	TRUE	igd	ebi-gm430-GCST90011450	3	171121464	0.0662198	8.27913e-06	8956	OTU99_298 (Phascolarctobacterium) abundance || id:ebi-gm430-GCST90011450	TRUE	reported	MedicineITLab	TRUE	0.00221446	8956	1.6614e-07	476116	TRUE	1.20647e-05	19.8723
rs77032072	T	C	T	C	0.348389	-0.0159		0.0876378	FALSE	FALSE	ebi-a-GCST90018849	12	15163601	0.0788	476116	0.8405	Gastric cancer || id:ebi-a-GCST90018849	TRUE	igd	ebi-gm430-GCST90011549	12	15010667	0.0781512	8.27721e-06	8956	G_Porphyromonadaceae prevalence || id:ebi-gm430-GCST90011549	TRUE	reported	MedicineITLab	TRUE	0.00221451	8956	8.55127e-08	476116	TRUE	1.14786e-05	19.8727
rs1334077	G	A	G	A	-0.313085	-0.0088		0.530865	FALSE	FALSE	ebi-a-GCST90018849	9	119802694	0.0157	476116	0.577	Gastric cancer || id:ebi-a-GCST90018849	TRUE	igd	ebi-gm430-GCST90011591	9	117040415	0.0702313	8.27616e-06	8956	OTU97_3 (Bacteroides) prevalence || id:ebi-gm430-GCST90011591	TRUE	reported	MedicineITLab	TRUE	0.00221454	8956	6.59865e-07	476116	TRUE	1.43424e-05	19.873
rs1334077	G	A	G	A	-0.313085	-0.0088		0.530865	FALSE	FALSE	ebi-a-GCST90018849	9	119802694	0.0157	476116	0.577	Gastric cancer || id:ebi-a-GCST90018849	TRUE	igd	ebi-gm430-GCST90011652	9	117040415	0.0702313	8.27616e-06	8956	OTU99_3 (Bacteroides) prevalence || id:ebi-gm430-GCST90011652	TRUE	reported	MedicineITLab	TRUE	0.00221454	8956	6.59865e-07	476116	TRUE	1.43424e-05	19.873
rs10184742	A	C	A	C	-0.468332	-0.0116		0.106446	FALSE	FALSE	ebi-a-GCST90018849	2	177643902	0.0307	476116	0.7061	Gastric cancer || id:ebi-a-GCST90018849	TRUE	igd	ebi-gm430-GCST90011395	2	176779174	0.105054	8.27279e-06	8956	OTU97_354 (Alloprevotella) abundance || id:ebi-gm430-GCST90011395	TRUE	reported	MedicineITLab	TRUE	0.00221462	8956	2.99867e-07	476116	TRUE	1.28025e-05	19.8738
rs1894964	G	A	G	A	-0.0686621	0.0289		0.407831	FALSE	FALSE	ebi-a-GCST90018849	5	157390960	0.0174	476116	0.0971203	Gastric cancer || id:ebi-a-GCST90018849	TRUE	igd	ebi-gm430-GCST90011323	5	157963952	0.0154017	8.27008e-06	8956	G_Bacteroides abundance || id:ebi-gm430-GCST90011323	TRUE	reported	MedicineITLab	TRUE	0.00221469	8956	5.79407e-06	476116	TRUE	2.79927e-05	19.8744
rs8088596	T	C	T	C	-0.163016	-0.0045		0.440571	FALSE	FALSE	ebi-a-GCST90018849	18	74491953	0.0159	476116	0.7778	Gastric cancer || id:ebi-a-GCST90018849	TRUE	igd	ebi-gm430-GCST90011660	18	76779997	0.0365656	8.2655e-06	8956	OTU99_45 (Faecalibacterium) prevalence || id:ebi-gm430-GCST90011660	TRUE	reported	MedicineITLab	TRUE	0.00221481	8956	1.68236e-07	476116	TRUE	1.20586e-05	19.8754
rs10105375	T	C	T	C	-0.101163	-0.0163		0.68146	FALSE	FALSE	ebi-a-GCST90018849	8	54389046	0.0182	476116	0.3701	Gastric cancer || id:ebi-a-GCST90018849	TRUE	igd	ebi-gm430-GCST90011474	8	53476486	0.0226913	8.2632e-06	8956	OTU99_8 (Ruminococcaceae) abundance || id:ebi-gm430-GCST90011474	TRUE	reported	MedicineITLab	TRUE	0.00221487	8956	1.68469e-06	476116	TRUE	1.75989e-05	19.876
rs17270918	T	C	T	C	0.492829	0.0249		0.10669	FALSE	FALSE	ebi-a-GCST90018849	8	123448989	0.0228	476116	0.2747	Gastric cancer || id:ebi-a-GCST90018849	TRUE	igd	ebi-gm430-GCST90011516	8	122436750	0.110542	8.26191e-06	8956	TestASV_38 (Ruminococcus) abundance || id:ebi-gm430-GCST90011516	TRUE	reported	MedicineITLab	TRUE	0.0022149	8956	2.50505e-06	476116	TRUE	1.98388e-05	19.8763
rs75803992	C	T	C	T	-0.101611	-0.0367		0.185424	FALSE	FALSE	ebi-a-GCST90018849	2	216013134	0.0578	476116	0.526	Gastric cancer || id:ebi-a-GCST90018849	TRUE	igd	ebi-gm430-GCST90011390	2	215148411	0.0227914	8.26115e-06	8956	OTU97_3 (Bacteroides) abundance || id:ebi-gm430-GCST90011390	TRUE	reported	MedicineITLab	TRUE	0.00221492	8956	8.46769e-07	476116	TRUE	1.49907e-05	19.8765
rs1894964	G	A	G	A	-0.0686669	0.0289		0.407831	FALSE	FALSE	ebi-a-GCST90018849	5	157390960	0.0174	476116	0.0971203	Gastric cancer || id:ebi-a-GCST90018849	TRUE	igd	ebi-gm430-GCST90011310	5	157963952	0.0154017	8.25795e-06	8956	F_Bacteroidaceae abundance || id:ebi-gm430-GCST90011310	TRUE	reported	MedicineITLab	TRUE	0.00221501	8956	5.79407e-06	476116	TRUE	2.79543e-05	19.8772
rs10994419	A	G	A	G	0.0795392	0.0001		0.382442	FALSE	FALSE	ebi-a-GCST90018849	10	62345640	0.019	476116	0.9954	Gastric cancer || id:ebi-a-GCST90018849	TRUE	igd	ebi-gm430-GCST90011437	10	60585882	0.0178403	8.25737e-06	8956	OTU99_16 (Faecalibacterium) abundance || id:ebi-gm430-GCST90011437	TRUE	reported	MedicineITLab	TRUE	0.00221502	8956	5.81811e-11	476116	TRUE	1.01258e-05	19.8773
rs62225918	G	A	G	A	0.109257	0.0172		0.181995	FALSE	FALSE	ebi-a-GCST90018849	22	46529729	0.0248	476116	0.487401	Gastric cancer || id:ebi-a-GCST90018849	TRUE	igd	ebi-gm430-GCST90011443	22	46133849	0.0245057	8.25654e-06	8956	OTU99_2 (Bacteroides) abundance || id:ebi-gm430-GCST90011443	TRUE	reported	MedicineITLab	TRUE	0.00221504	8956	1.01028e-06	476116	TRUE	1.55336e-05	19.8775
rs73469664	C	T	C	T	0.73838	-0.0626		0.0564656	FALSE	FALSE	ebi-a-GCST90018849	15	98625171	0.098	476116	0.5229	Gastric cancer || id:ebi-a-GCST90018849	TRUE	igd	ebi-gm430-GCST90011700	15	98081942	0.165614	8.25578e-06	8956	TestASV_26 (Phascolarctobacterium) prevalence || id:ebi-gm430-GCST90011700	TRUE	reported	MedicineITLab	TRUE	0.00221506	8956	8.57009e-07	476116	TRUE	1.50167e-05	19.8777
rs8048010	A	G	A	G	-0.247429	-0.0094		0.533389	FALSE	FALSE	ebi-a-GCST90018849	16	79197671	0.0177	476116	0.5955	Gastric cancer || id:ebi-a-GCST90018849	TRUE	igd	ebi-gm430-GCST90011598	16	79163774	0.055496	8.25348e-06	8956	OTU97_39 (Proteobacteria) prevalence || id:ebi-gm430-GCST90011598	TRUE	reported	MedicineITLab	TRUE	0.00221512	8956	5.92377e-07	476116	TRUE	1.40464e-05	19.8782
rs62225918	G	A	G	A	0.109261	0.0172		0.181995	FALSE	FALSE	ebi-a-GCST90018849	22	46529729	0.0248	476116	0.487401	Gastric cancer || id:ebi-a-GCST90018849	TRUE	igd	ebi-gm430-GCST90011381	22	46133849	0.0245058	8.25093e-06	8956	OTU97_2 (Bacteroides) abundance || id:ebi-gm430-GCST90011381	TRUE	reported	MedicineITLab	TRUE	0.00221519	8956	1.01028e-06	476116	TRUE	1.55235e-05	19.8788
rs12203376	T	C	T	C	0.247109	-0.0009		0.31302	FALSE	FALSE	ebi-a-GCST90018849	6	106227347	0.0205	476116	0.9662	Gastric cancer || id:ebi-a-GCST90018849	TRUE	igd	ebi-gm430-GCST90011691	6	105779472	0.0554231	8.25026e-06	8956	TestASV_18 (Prevotella) prevalence || id:ebi-gm430-GCST90011691	TRUE	reported	MedicineITLab	TRUE	0.0022152	8956	4.04824e-09	476116	TRUE	1.03656e-05	19.879
rs11572525	G	A	G	A	-0.551479	0.0056		0.0830382	FALSE	FALSE	ebi-a-GCST90018849	1	217069196	0.0808	476116	0.9442	Gastric cancer || id:ebi-a-GCST90018849	TRUE	igd	ebi-gm430-GCST90011467	1	216895854	0.123689	8.2501e-06	8956	OTU99_59 (Prevotella) abundance || id:ebi-gm430-GCST90011467	TRUE	reported	MedicineITLab	TRUE	0.00221521	8956	1.00889e-08	476116	TRUE	1.05319e-05	19.879
rs17118514	A	G	A	G	0.243098	-0.0065		0.456436	FALSE	FALSE	ebi-a-GCST90018849	8	13916653	0.0158	476116	0.6815	Gastric cancer || id:ebi-a-GCST90018849	TRUE	igd	ebi-gm430-GCST90011659	8	14059144	0.0545227	8.24721e-06	8956	OTU99_40 (Proteobacteria) prevalence || id:ebi-gm430-GCST90011659	TRUE	reported	MedicineITLab	TRUE	0.00221528	8956	3.55469e-07	476116	TRUE	1.30327e-05	19.8797
rs75803992	C	T	C	T	-0.101615	-0.0367		0.185424	FALSE	FALSE	ebi-a-GCST90018849	2	216013134	0.0578	476116	0.526	Gastric cancer || id:ebi-a-GCST90018849	TRUE	igd	ebi-gm430-GCST90011451	2	215148411	0.0227901	8.24421e-06	8956	OTU99_3 (Bacteroides) abundance || id:ebi-gm430-GCST90011451	TRUE	reported	MedicineITLab	TRUE	0.00221536	8956	8.46769e-07	476116	TRUE	1.49611e-05	19.8804
rs17746783	A	C	A	C	0.124285	-0.0176		0.0991642	FALSE	FALSE	ebi-a-GCST90018849	20	16666133	0.0475	476116	0.7118	Gastric cancer || id:ebi-a-GCST90018849	TRUE	igd	ebi-gm430-GCST90011439	20	16685488	0.0278744	8.24416e-06	8956	OTU99_17 (Parabacteroides) abundance || id:ebi-gm430-GCST90011439	TRUE	reported	MedicineITLab	TRUE	0.00221536	8956	2.88355e-07	476116	TRUE	1.27015e-05	19.8804
rs2924581	C	T	C	T	0.233021	-0.004		0.490494	FALSE	FALSE	ebi-a-GCST90018849	4	99881529	0.0171	476116	0.8166	Gastric cancer || id:ebi-a-GCST90018849	TRUE	igd	ebi-gm430-GCST90011376	4	98960378	0.0522615	8.24343e-06	8956	OTU97_163 (Bacteroides) abundance || id:ebi-gm430-GCST90011376	TRUE	reported	MedicineITLab	TRUE	0.00221538	8956	1.14926e-07	476116	TRUE	1.16647e-05	19.8806
rs149200322	G	A	G	A	0.272118	-0.1339		0.0789777	FALSE	FALSE	ebi-a-GCST90018849	17	1803832	0.0852	476116	0.1162	Gastric cancer || id:ebi-a-GCST90018849	TRUE	igd	ebi-gm430-GCST90011726	17	1900538	0.0610288	8.24e-06	8956	TestASV_5 (Bacteroides) prevalence || id:ebi-gm430-GCST90011726	TRUE	reported	MedicineITLab	TRUE	0.00221547	8956	5.18763e-06	476116	TRUE	2.64429e-05	19.8814
rs2113502	C	A	C	A	0.083312	-0.0246		0.241706	FALSE	FALSE	ebi-a-GCST90018849	7	24113564	0.017	476116	0.1485	Gastric cancer || id:ebi-a-GCST90018849	TRUE	igd	ebi-gm430-GCST90011305	7	24073945	0.0186846	8.23944e-06	8956	C_Clostridia abundance || id:ebi-gm430-GCST90011305	TRUE	reported	MedicineITLab	TRUE	0.00221548	8956	4.39804e-06	476116	TRUE	2.45332e-05	19.8815
rs9395089	A	G	A	G	-0.0854909	0.0093		0.280217	FALSE	FALSE	ebi-a-GCST90018849	6	12746418	0.016	476116	0.561699	Gastric cancer || id:ebi-a-GCST90018849	TRUE	igd	ebi-gm430-GCST90011342	6	12746186	0.0191722	8.22996e-06	8956	G_Roseburia abundance || id:ebi-gm430-GCST90011342	TRUE	reported	MedicineITLab	TRUE	0.00221573	8956	7.09602e-07	476116	TRUE	1.44492e-05	19.8837
rs62006375	T	C	T	C	0.241516	-0.0052		0.220256	FALSE	FALSE	ebi-a-GCST90018849	14	102989064	0.0201	476116	0.7945	Gastric cancer || id:ebi-a-GCST90018849	TRUE	igd	ebi-gm430-GCST90011447	14	102522727	0.0541614	8.22655e-06	8956	OTU99_24 (Prevotella) abundance || id:ebi-gm430-GCST90011447	TRUE	reported	MedicineITLab	TRUE	0.00221582	8956	1.40574e-07	476116	TRUE	1.18228e-05	19.8845
rs2426732	A	G	A	G	0.176719	-0.0354		0.245513	FALSE	FALSE	ebi-a-GCST90018849	20	56020386	0.0197	476116	0.0725805	Gastric cancer || id:ebi-a-GCST90018849	TRUE	igd	ebi-gm430-GCST90011360	20	57445330	0.0396296	8.22405e-06	8956	OTU97_108 (Phascolarctobacterium) abundance || id:ebi-gm430-GCST90011360	TRUE	reported	MedicineITLab	TRUE	0.00221588	8956	6.78204e-06	476116	TRUE	3.02053e-05	19.8851
rs113705627	T	C	T	C	0.171215	0.1379		0.0650253	FALSE	FALSE	ebi-a-GCST90018849	7	91857283	0.0907	476116	0.1282	Gastric cancer || id:ebi-a-GCST90018849	TRUE	igd	ebi-gm430-GCST90011309	7	92227969	0.038395	8.22227e-06	8956	F_Acidaminococcaceae abundance || id:ebi-gm430-GCST90011309	TRUE	reported	MedicineITLab	TRUE	0.00221593	8956	4.85513e-06	476116	TRUE	2.55902e-05	19.8855
rs10462309	A	C	A	C	-0.478587	0.0455		0.134553	FALSE	FALSE	ebi-a-GCST90018849	5	27402532	0.0828	476116	0.582599	Gastric cancer || id:ebi-a-GCST90018849	TRUE	igd	ebi-gm430-GCST90011584	5	27402425	0.107319	8.21648e-06	8956	OTU97_23 (Faecalibacterium) prevalence || id:ebi-gm430-GCST90011584	TRUE	reported	MedicineITLab	TRUE	0.00221608	8956	6.34236e-07	476116	TRUE	1.41461e-05	19.8868
rs7463837	T	C	T	C	-0.21973	0.0155		0.703999	FALSE	FALSE	ebi-a-GCST90018849	8	69914693	0.0168	476116	0.3575	Gastric cancer || id:ebi-a-GCST90018849	TRUE	igd	ebi-gm430-GCST90011456	8	69002458	0.0492721	8.21455e-06	8956	OTU99_39 (Alphaproteobacteria) abundance || id:ebi-gm430-GCST90011456	TRUE	reported	MedicineITLab	TRUE	0.00221613	8956	1.78786e-06	476116	TRUE	1.77916e-05	19.8873
rs875622	G	A	G	A	0.17907	-0.0125		0.731361	FALSE	FALSE	ebi-a-GCST90018849	19	16467759	0.0169	476116	0.4608	Gastric cancer || id:ebi-a-GCST90018849	TRUE	igd	ebi-gm430-GCST90011715	19	16356948	0.0401537	8.2109e-06	8956	TestASV_4 (Alistipes) prevalence || id:ebi-gm430-GCST90011715	TRUE	reported	MedicineITLab	TRUE	0.00221622	8956	1.14904e-06	476116	TRUE	1.58957e-05	19.8881
rs11065849	C	T	C	T	0.493288	0.0039		0.296554	FALSE	FALSE	ebi-a-GCST90018849	12	111717615	0.017	476116	0.8183	Gastric cancer || id:ebi-a-GCST90018849	TRUE	igd	ebi-gm430-GCST90011374	12	111279811	0.110611	8.20819e-06	8956	OTU97_150 (Bacteroides) abundance || id:ebi-gm430-GCST90011374	TRUE	reported	MedicineITLab	TRUE	0.00221629	8956	1.1054e-07	476116	TRUE	1.15835e-05	19.8887
rs62030049	G	A	G	A	0.255183	0.0298		0.205583	FALSE	FALSE	ebi-a-GCST90018849	16	50572709	0.0336	476116	0.3762	Gastric cancer || id:ebi-a-GCST90018849	TRUE	igd	ebi-gm430-GCST90011522	16	50538798	0.0572194	8.20664e-06	8956	TestASV_44 (Parasutterella) abundance || id:ebi-gm430-GCST90011522	TRUE	reported	MedicineITLab	TRUE	0.00221633	8956	1.65212e-06	476116	TRUE	1.73909e-05	19.8891
rs12261071	G	A	G	A	0.202063	-0.0199		0.20088	FALSE	FALSE	ebi-a-GCST90018849	10	77605724	0.0209	476116	0.3408	Gastric cancer || id:ebi-a-GCST90018849	TRUE	igd	ebi-gm430-GCST90011372	10	75845966	0.0453084	8.2064e-06	8956	OTU97_140 (Bacteroides) abundance || id:ebi-gm430-GCST90011372	TRUE	reported	MedicineITLab	TRUE	0.00221634	8956	1.90415e-06	476116	TRUE	1.80988e-05	19.8892
rs629324	G	A	G	A	0.141524	0.0062		0.500592	FALSE	FALSE	ebi-a-GCST90018849	13	30635476	0.0166	476116	0.708699	Gastric cancer || id:ebi-a-GCST90018849	TRUE	igd	ebi-gm430-GCST90011683	13	30061339	0.031733	8.20155e-06	8956	TestASV_10 (Parabacteroides) prevalence || id:ebi-gm430-GCST90011683	TRUE	reported	MedicineITLab	TRUE	0.00221646	8956	2.92992e-07	476116	TRUE	1.26611e-05	19.8903
rs113558005	A	C	A	C	0.335712	-0.0072		0.0621193	FALSE	FALSE	ebi-a-GCST90018849	16	50208160	0.0289	476116	0.8029	Gastric cancer || id:ebi-a-GCST90018849	TRUE	igd	ebi-gm430-GCST90011699	16	50174249	0.0752741	8.20141e-06	8956	TestASV_25 (Sutterella) prevalence || id:ebi-gm430-GCST90011699	TRUE	reported	MedicineITLab	TRUE	0.00221647	8956	1.30364e-07	476116	TRUE	1.17175e-05	19.8903
rs72975414	T	C	T	C	-1.03341	-0.0328		0.0840011	FALSE	FALSE	ebi-a-GCST90018849	18	72519795	0.0806	476116	0.6844	Gastric cancer || id:ebi-a-GCST90018849	TRUE	igd	ebi-gm430-GCST90011608	18	74807839	0.231713	8.20115e-06	8956	OTU97_65 (Parabacteroides) prevalence || id:ebi-gm430-GCST90011608	TRUE	reported	MedicineITLab	TRUE	0.00221647	8956	3.4783e-07	476116	TRUE	1.29264e-05	19.8904
rs7141156	A	G	A	G	0.243198	0.0525		0.263218	FALSE	FALSE	ebi-a-GCST90018849	14	33825093	0.0219	476116	0.0164801	Gastric cancer || id:ebi-a-GCST90018849	TRUE	igd	ebi-gm430-GCST90011676	14	33355887	0.0545301	8.20016e-06	8956	OTU99_84 (Prevotella) prevalence || id:ebi-gm430-GCST90011676	TRUE	reported	MedicineITLab	TRUE	0.0022165	8956	1.20702e-05	476116	TRUE	4.29565e-05	19.8906
rs584797	G	A	G	A	0.101485	-0.01		0.796958	FALSE	FALSE	ebi-a-GCST90018849	10	6220496	0.0177	476116	0.5727	Gastric cancer || id:ebi-a-GCST90018849	TRUE	igd	ebi-gm430-GCST90011451	10	6178533	0.0227546	8.19704e-06	8956	OTU99_3 (Bacteroides) abundance || id:ebi-gm430-GCST90011451	TRUE	reported	MedicineITLab	TRUE	0.00221658	8956	6.70413e-07	476116	TRUE	1.42493e-05	19.8913
rs56113736	C	A	C	A	-0.387289	-0.0073		0.204239	FALSE	FALSE	ebi-a-GCST90018849	3	28836955	0.0181	476116	0.6853	Gastric cancer || id:ebi-a-GCST90018849	TRUE	igd	ebi-gm430-GCST90011559	3	28795464	0.0868353	8.19433e-06	8956	OTU97_105 (Ruminococcaceae) prevalence || id:ebi-gm430-GCST90011559	TRUE	reported	MedicineITLab	TRUE	0.00221665	8956	3.41647e-07	476116	TRUE	1.28869e-05	19.892
rs57538928	A	C	A	C	0.234708	-0.0153		0.23733	FALSE	FALSE	ebi-a-GCST90018849	19	55489582	0.0209	476116	0.4645	Gastric cancer || id:ebi-a-GCST90018849	TRUE	igd	ebi-gm430-GCST90011701	19	54978214	0.0526246	8.1942e-06	8956	TestASV_27 (Ruminococcaceae) prevalence || id:ebi-gm430-GCST90011701	TRUE	reported	MedicineITLab	TRUE	0.00221665	8956	1.12559e-06	476116	TRUE	1.57908e-05	19.892
rs1076060	T	C	T	C	-0.107091	0.0002		0.363708	FALSE	FALSE	ebi-a-GCST90018849	2	2641860	0.0172	476116	0.9927	Gastric cancer || id:ebi-a-GCST90018849	TRUE	igd	ebi-gm430-GCST90011528	2	2638088	0.024011	8.19399e-06	8956	TestASV_5 (Bacteroides) abundance || id:ebi-gm430-GCST90011528	TRUE	reported	MedicineITLab	TRUE	0.00221666	8956	2.83983e-10	476116	TRUE	1.00898e-05	19.8921
rs2191502	T	C	T	C	-0.122331	0.0028		0.251668	FALSE	FALSE	ebi-a-GCST90018849	7	116218086	0.0164	476116	0.8648	Gastric cancer || id:ebi-a-GCST90018849	TRUE	igd	ebi-gm430-GCST90011381	7	116578032	0.0274283	8.19395e-06	8956	OTU97_2 (Bacteroides) abundance || id:ebi-gm430-GCST90011381	TRUE	reported	MedicineITLab	TRUE	0.00221666	8956	6.12234e-08	476116	TRUE	1.11476e-05	19.8921
rs7560096	G	A	G	A	-0.374354	-0.0508		0.767936	FALSE	FALSE	ebi-a-GCST90018849	2	31061536	0.0223	476116	0.0227599	Gastric cancer || id:ebi-a-GCST90018849	TRUE	igd	ebi-gm430-GCST90011666	2	30838670	0.0839349	8.19395e-06	8956	OTU99_558 (Bacteroidales) prevalence || id:ebi-gm430-GCST90011666	TRUE	reported	MedicineITLab	TRUE	0.00221666	8956	1.08994e-05	476116	TRUE	4.00254e-05	19.8921
rs11655476	T	C	T	C	0.199453	0.0411		0.449532	FALSE	FALSE	ebi-a-GCST90018849	17	42415772	0.02	476116	0.0401597	Gastric cancer || id:ebi-a-GCST90018849	TRUE	igd	ebi-gm430-GCST90011583	17	44338404	0.0447193	8.19201e-06	8956	OTU97_21 (Parasutterella) prevalence || id:ebi-gm430-GCST90011583	TRUE	reported	MedicineITLab	TRUE	0.00221671	8956	8.8697e-06	476116	TRUE	3.5083e-05	19.8925
rs12908766	A	G	A	G	0.197006	0.0155		0.715228	FALSE	FALSE	ebi-a-GCST90018849	15	56716130	0.0164	476116	0.3431	Gastric cancer || id:ebi-a-GCST90018849	TRUE	igd	ebi-gm430-GCST90011665	15	56423932	0.0441685	8.18319e-06	8956	OTU99_55 (Barnesiella) prevalence || id:ebi-gm430-GCST90011665	TRUE	reported	MedicineITLab	TRUE	0.00221694	8956	1.87613e-06	476116	TRUE	1.79725e-05	19.8946
rs10875625	C	T	C	T	-0.188573	0.0124		0.795119	FALSE	FALSE	ebi-a-GCST90018849	5	147253831	0.0257	476116	0.630099	Gastric cancer || id:ebi-a-GCST90018849	TRUE	igd	ebi-gm430-GCST90011493	5	147874268	0.042277	8.18031e-06	8956	TestASV_17 (Bacteroides) abundance || id:ebi-gm430-GCST90011493	TRUE	reported	MedicineITLab	TRUE	0.00221701	8956	4.88952e-07	476116	TRUE	1.35133e-05	19.8953
rs60438627	T	C	T	C	-0.34625	-0.04		0.0422912	FALSE	FALSE	ebi-a-GCST90018849	10	21693279	0.0388	476116	0.3022	Gastric cancer || id:ebi-a-GCST90018849	TRUE	igd	ebi-gm430-GCST90011389	10	21404350	0.0776274	8.18002e-06	8956	OTU97_277 (Prevotella) abundance || id:ebi-gm430-GCST90011389	TRUE	reported	MedicineITLab	TRUE	0.00221702	8956	2.23226e-06	476116	TRUE	1.89326e-05	19.8953
rs2191502	T	C	T	C	-0.122342	0.0028		0.251668	FALSE	FALSE	ebi-a-GCST90018849	7	116218086	0.0164	476116	0.8648	Gastric cancer || id:ebi-a-GCST90018849	TRUE	igd	ebi-gm430-GCST90011443	7	116578032	0.0274283	8.17917e-06	8956	OTU99_2 (Bacteroides) abundance || id:ebi-gm430-GCST90011443	TRUE	reported	MedicineITLab	TRUE	0.00221704	8956	6.12234e-08	476116	TRUE	1.1128e-05	19.8955
rs12595924	C	T	C	T	0.102929	-0.0325		0.233028	FALSE	FALSE	ebi-a-GCST90018849	16	71437480	0.0173	476116	0.0601603	Gastric cancer || id:ebi-a-GCST90018849	TRUE	igd	ebi-gm430-GCST90011459	16	71403577	0.0230757	8.17761e-06	8956	OTU99_45 (Faecalibacterium) abundance || id:ebi-gm430-GCST90011459	TRUE	reported	MedicineITLab	TRUE	0.00221708	8956	7.41243e-06	476116	TRUE	3.15445e-05	19.8959
rs13101419	G	T	G	T	0.255666	0.0185		0.129284	FALSE	FALSE	ebi-a-GCST90018849	4	178347191	0.0207	476116	0.3707	Gastric cancer || id:ebi-a-GCST90018849	TRUE	igd	ebi-gm430-GCST90011667	4	177426037	0.0573162	8.17205e-06	8956	OTU99_58 (Bacteroides) prevalence || id:ebi-gm430-GCST90011667	TRUE	reported	MedicineITLab	TRUE	0.00221723	8956	1.67761e-06	476116	TRUE	1.73932e-05	19.8972
rs1895651	T	C	T	C	-0.201081	-0.012		0.726088	FALSE	FALSE	ebi-a-GCST90018849	15	96043677	0.017	476116	0.4797	Gastric cancer || id:ebi-a-GCST90018849	TRUE	igd	ebi-gm430-GCST90011669	15	95500448	0.0450784	8.16921e-06	8956	OTU99_6 (Sutterella) prevalence || id:ebi-gm430-GCST90011669	TRUE	reported	MedicineITLab	TRUE	0.0022173	8956	1.04653e-06	476116	TRUE	1.54929e-05	19.8979
rs73671922	G	A	G	A	0.21943	0.0046		0.104209	FALSE	FALSE	ebi-a-GCST90018849	7	4824887	0.028	476116	0.8692	Gastric cancer || id:ebi-a-GCST90018849	TRUE	igd	ebi-gm430-GCST90011324	7	4785256	0.0491885	8.15798e-06	8956	G_Bacteroidetes abundance || id:ebi-gm430-GCST90011324	TRUE	reported	MedicineITLab	TRUE	0.0022176	8956	5.66877e-08	476116	TRUE	1.10552e-05	19.9005
rs2827996	G	A	G	A	0.217448	0.0191		0.44637	FALSE	FALSE	ebi-a-GCST90018849	21	24627639	0.0183	476116	0.2984	Gastric cancer || id:ebi-a-GCST90018849	TRUE	igd	ebi-gm430-GCST90011514	21	23255317	0.0487437	8.15629e-06	8956	TestASV_36 (Aestuariispira) abundance || id:ebi-gm430-GCST90011514	TRUE	reported	MedicineITLab	TRUE	0.00221764	8956	2.28798e-06	476116	TRUE	1.90281e-05	19.9009
rs12452315	C	A	C	A	0.145749	-0.0167		0.433311	FALSE	FALSE	ebi-a-GCST90018849	17	45479446	0.0171	476116	0.3274	Gastric cancer || id:ebi-a-GCST90018849	TRUE	igd	ebi-gm430-GCST90011665	17	47402080	0.0326715	8.15541e-06	8956	OTU99_55 (Barnesiella) prevalence || id:ebi-gm430-GCST90011665	TRUE	reported	MedicineITLab	TRUE	0.00221766	8956	2.00322e-06	476116	TRUE	1.82624e-05	19.9011
rs17297347	T	C	T	C	0.316139	-0.007		0.162605	FALSE	FALSE	ebi-a-GCST90018849	6	157867806	0.0348	476116	0.8415	Gastric cancer || id:ebi-a-GCST90018849	TRUE	igd	ebi-gm430-GCST90011417	6	157446774	0.0708644	8.15109e-06	8956	OTU97_95 (Cytophagales) abundance || id:ebi-gm430-GCST90011417	TRUE	reported	MedicineITLab	TRUE	0.00221778	8956	8.49819e-08	476116	TRUE	1.13036e-05	19.9021
rs6549353	A	G	A	G	-0.207666	-0.0035		0.164374	FALSE	FALSE	ebi-a-GCST90018849	3	70776921	0.0206	476116	0.8671	Gastric cancer || id:ebi-a-GCST90018849	TRUE	igd	ebi-gm430-GCST90011553	3	70727770	0.0465484	8.14653e-06	8956	G_Sutterella prevalence || id:ebi-gm430-GCST90011553	TRUE	reported	MedicineITLab	TRUE	0.00221789	8956	6.06304e-08	476116	TRUE	1.10789e-05	19.9032
rs139026536	T	C	T	C	0.661984	-0.0567		0.0485903	FALSE	FALSE	ebi-a-GCST90018849	3	69727116	0.1027	476116	0.581	Gastric cancer || id:ebi-a-GCST90018849	TRUE	igd	ebi-gm430-GCST90011396	3	69677965	0.148383	8.14598e-06	8956	OTU97_38 (Alphaproteobacteria) abundance || id:ebi-gm430-GCST90011396	TRUE	reported	MedicineITLab	TRUE	0.00221791	8956	6.40198e-07	476116	TRUE	1.40513e-05	19.9033
rs2945375	A	G	A	G	0.270009	0.0189		0.168524	FALSE	FALSE	ebi-a-GCST90018849	17	25915833	0.0311	476116	0.5431	Gastric cancer || id:ebi-a-GCST90018849	TRUE	igd	ebi-gm430-GCST90011513	17	27588807	0.0605218	8.14458e-06	8956	TestASV_35 (Alphaproteobacteria) abundance || id:ebi-gm430-GCST90011513	TRUE	reported	MedicineITLab	TRUE	0.00221794	8956	7.75696e-07	476116	TRUE	1.45404e-05	19.9036
rs7193329	T	C	T	C	0.178916	0.0057		0.473978	FALSE	FALSE	ebi-a-GCST90018849	16	86128105	0.0172	476116	0.738901	Gastric cancer || id:ebi-a-GCST90018849	TRUE	igd	ebi-gm430-GCST90011372	16	86094499	0.0401028	8.14163e-06	8956	OTU97_140 (Bacteroides) abundance || id:ebi-gm430-GCST90011372	TRUE	reported	MedicineITLab	TRUE	0.00221802	8956	2.30665e-07	476116	TRUE	1.22463e-05	19.9043
rs400020	G	A	G	A	-0.139959	-0.004		0.389376	FALSE	FALSE	ebi-a-GCST90018849	19	11882607	0.0161	476116	0.8042	Gastric cancer || id:ebi-a-GCST90018849	TRUE	igd	ebi-gm430-GCST90011623	19	11771792	0.0313706	8.13956e-06	8956	OTU99_11 (Parabacteroides) prevalence || id:ebi-gm430-GCST90011623	TRUE	reported	MedicineITLab	TRUE	0.00221808	8956	1.29645e-07	476116	TRUE	1.16264e-05	19.9048
rs7752671	A	G	A	G	-0.259951	-0.028		0.694543	FALSE	FALSE	ebi-a-GCST90018849	6	11478971	0.0161	476116	0.0827104	Gastric cancer || id:ebi-a-GCST90018849	TRUE	igd	ebi-gm430-GCST90011709	6	11478738	0.0582648	8.13721e-06	8956	TestASV_34 (Phascolarctobacterium) prevalence || id:ebi-gm430-GCST90011709	TRUE	reported	MedicineITLab	TRUE	0.00221814	8956	6.35259e-06	476116	TRUE	2.88931e-05	19.9054
rs111322874	A	G	A	G	-0.278515	0.0282		0.300182	FALSE	FALSE	ebi-a-GCST90018849	4	95476240	0.0213	476116	0.1849	Gastric cancer || id:ebi-a-GCST90018849	TRUE	igd	ebi-gm430-GCST90011417	4	94555089	0.0624249	8.13455e-06	8956	OTU97_95 (Cytophagales) abundance || id:ebi-gm430-GCST90011417	TRUE	reported	MedicineITLab	TRUE	0.00221821	8956	3.68151e-06	476116	TRUE	2.25023e-05	19.906
rs11126098	C	T	C	T	-0.508195	0.0066		0.248331	FALSE	FALSE	ebi-a-GCST90018849	2	67017738	0.0192	476116	0.7304	Gastric cancer || id:ebi-a-GCST90018849	TRUE	igd	ebi-gm430-GCST90011441	2	66790606	0.113904	8.13407e-06	8956	OTU99_19 (Bacteria) abundance || id:ebi-gm430-GCST90011441	TRUE	reported	MedicineITLab	TRUE	0.00221822	8956	2.48184e-07	476116	TRUE	1.23298e-05	19.9061
rs994086	G	T	G	T	0.16492	0.0081		0.810088	FALSE	FALSE	ebi-a-GCST90018849	7	67812679	0.027	476116	0.762801	Gastric cancer || id:ebi-a-GCST90018849	TRUE	igd	ebi-gm430-GCST90011715	7	68347692	0.036964	8.13313e-06	8956	TestASV_4 (Alistipes) prevalence || id:ebi-gm430-GCST90011715	TRUE	reported	MedicineITLab	TRUE	0.00221824	8956	1.8903e-07	476116	TRUE	1.1997e-05	19.9063
rs66890434	A	C	A	C	0.222658	-0.0364		0.143587	FALSE	FALSE	ebi-a-GCST90018849	7	56684424	0.0548	476116	0.5064	Gastric cancer || id:ebi-a-GCST90018849	TRUE	igd	ebi-gm430-GCST90011690	7	56616731	0.049904	8.13063e-06	8956	TestASV_17 (Bacteroides) prevalence || id:ebi-gm430-GCST90011690	TRUE	reported	MedicineITLab	TRUE	0.00221831	8956	9.26681e-07	476116	TRUE	1.50317e-05	19.9069
rs76457421	A	G	A	G	0.63554	-0.0419		0.046067	FALSE	FALSE	ebi-a-GCST90018849	8	27498157	0.1058	476116	0.691801	Gastric cancer || id:ebi-a-GCST90018849	TRUE	igd	ebi-gm430-GCST90011724	8	27640640	0.142443	8.13042e-06	8956	TestASV_48 (Sutterella) prevalence || id:ebi-gm430-GCST90011724	TRUE	reported	MedicineITLab	TRUE	0.00221831	8956	3.29417e-07	476116	TRUE	1.27317e-05	19.907
rs11126098	C	T	C	T	-0.508209	0.0066		0.248331	FALSE	FALSE	ebi-a-GCST90018849	2	67017738	0.0192	476116	0.7304	Gastric cancer || id:ebi-a-GCST90018849	TRUE	igd	ebi-gm430-GCST90011380	2	66790606	0.113903	8.12856e-06	8956	OTU97_19 (Bacteria) abundance || id:ebi-gm430-GCST90011380	TRUE	reported	MedicineITLab	TRUE	0.00221836	8956	2.48184e-07	476116	TRUE	1.23216e-05	19.9074
rs2218549	A	G	A	G	0.297172	-0.0225		0.123142	FALSE	FALSE	ebi-a-GCST90018849	2	46437819	0.0337	476116	0.503499	Gastric cancer || id:ebi-a-GCST90018849	TRUE	igd	ebi-gm430-GCST90011396	2	46210680	0.0666039	8.12827e-06	8956	OTU97_38 (Alphaproteobacteria) abundance || id:ebi-gm430-GCST90011396	TRUE	reported	MedicineITLab	TRUE	0.00221837	8956	9.36254e-07	476116	TRUE	1.50592e-05	19.9075
rs1592370	T	C	T	C	-0.0912239	0.0012		0.380657	FALSE	FALSE	ebi-a-GCST90018849	7	126451889	0.0249	476116	0.9625	Gastric cancer || id:ebi-a-GCST90018849	TRUE	igd	ebi-gm430-GCST90011507	7	126811835	0.0204456	8.12801e-06	8956	TestASV_3 (Bacteroides) abundance || id:ebi-gm430-GCST90011507	TRUE	reported	MedicineITLab	TRUE	0.00221838	8956	4.87812e-09	476116	TRUE	1.02427e-05	19.9075
rs12456315	G	A	G	A	-0.42855	-0.0509		0.0499858	FALSE	FALSE	ebi-a-GCST90018849	18	67567000	0.1043	476116	0.625299	Gastric cancer || id:ebi-a-GCST90018849	TRUE	igd	ebi-gm430-GCST90011576	18	69899764	0.0960473	8.12482e-06	8956	OTU97_16 (Faecalibacterium) prevalence || id:ebi-gm430-GCST90011576	TRUE	reported	MedicineITLab	TRUE	0.00221846	8956	5.00214e-07	476116	TRUE	1.34707e-05	19.9083
rs13430804	C	T	C	T	0.0730969	-0.026		0.367596	FALSE	FALSE	ebi-a-GCST90018849	2	115708496	0.0163	476116	0.11	Gastric cancer || id:ebi-a-GCST90018849	TRUE	igd	ebi-gm430-GCST90011346	2	114950919	0.0163826	8.12458e-06	8956	G_Subdoligranulum abundance || id:ebi-gm430-GCST90011346	TRUE	reported	MedicineITLab	TRUE	0.00221847	8956	5.3439e-06	476116	TRUE	2.64663e-05	19.9083
rs1598857	T	C	T	C	0.271932	0.0052		0.39944	FALSE	FALSE	ebi-a-GCST90018849	4	103439425	0.0162	476116	0.7457	Gastric cancer || id:ebi-a-GCST90018849	TRUE	igd	ebi-gm430-GCST90011384	4	102518268	0.0609429	8.11681e-06	8956	OTU97_235 (Phascolarctobacterium) abundance || id:ebi-gm430-GCST90011384	TRUE	reported	MedicineITLab	TRUE	0.00221867	8956	2.16404e-07	476116	TRUE	1.21312e-05	19.9102
rs34879831	A	G	A	G	-0.43144	0.0061		0.120524	FALSE	FALSE	ebi-a-GCST90018849	3	190363594	0.0411	476116	0.8814	Gastric cancer || id:ebi-a-GCST90018849	TRUE	igd	ebi-gm430-GCST90011580	3	190645805	0.0966884	8.11365e-06	8956	OTU97_173 (Bacteroides) prevalence || id:ebi-gm430-GCST90011580	TRUE	reported	MedicineITLab	TRUE	0.00221875	8956	4.62663e-08	476116	TRUE	1.08879e-05	19.9109
rs28468554	A	C	A	C	-0.117337	0.057		0.526126	FALSE	FALSE	ebi-a-GCST90018849	19	893793	0.0449	476116	0.2041	Gastric cancer || id:ebi-a-GCST90018849	TRUE	igd	ebi-gm430-GCST90011388	19	893793	0.026296	8.11348e-06	8956	OTU97_27 (Bacteroides) abundance || id:ebi-gm430-GCST90011388	TRUE	reported	MedicineITLab	TRUE	0.00221876	8956	3.38489e-06	476116	TRUE	2.17191e-05	19.9109
rs4471748	G	A	G	A	-0.290485	0.0019		0.635932	FALSE	FALSE	ebi-a-GCST90018849	17	66748564	0.0166	476116	0.9104	Gastric cancer || id:ebi-a-GCST90018849	TRUE	igd	ebi-gm430-GCST90011495	17	68752423	0.0650994	8.11296e-06	8956	TestASV_19 (Prevotella) abundance || id:ebi-gm430-GCST90011495	TRUE	reported	MedicineITLab	TRUE	0.00221877	8956	2.75157e-08	476116	TRUE	1.06579e-05	19.9111
rs12825669	A	G	A	G	-0.0725427	-0.0112		0.313398	FALSE	FALSE	ebi-a-GCST90018849	12	106288445	0.0203	476116	0.5813	Gastric cancer || id:ebi-a-GCST90018849	TRUE	igd	ebi-gm430-GCST90011304	12	105894667	0.0162571	8.11157e-06	8956	C_Betaproteobacteria abundance || id:ebi-gm430-GCST90011304	TRUE	reported	MedicineITLab	TRUE	0.00221881	8956	6.39341e-07	476116	TRUE	1.39907e-05	19.9114
rs5019631	C	T	C	T	-0.237216	0.0043		0.764032	FALSE	FALSE	ebi-a-GCST90018849	18	56902418	0.0202	476116	0.8305	Gastric cancer || id:ebi-a-GCST90018849	TRUE	igd	ebi-gm430-GCST90011500	18	59235186	0.0531604	8.10973e-06	8956	TestASV_23 (Barnesiella) abundance || id:ebi-gm430-GCST90011500	TRUE	reported	MedicineITLab	TRUE	0.00221886	8956	9.51751e-08	476116	TRUE	1.13304e-05	19.9118
rs1937726	G	A	G	A	-0.25657	-0.0179		0.697395	FALSE	FALSE	ebi-a-GCST90018849	10	53637871	0.0163	476116	0.2745	Gastric cancer || id:ebi-a-GCST90018849	TRUE	igd	ebi-gm430-GCST90011458	10	51878111	0.0574972	8.10856e-06	8956	OTU99_40 (Proteobacteria) abundance || id:ebi-gm430-GCST90011458	TRUE	reported	MedicineITLab	TRUE	0.00221889	8956	2.5329e-06	476116	TRUE	1.95606e-05	19.9121
rs10794306	T	G	T	G	0.132637	-0.004		0.489985	FALSE	FALSE	ebi-a-GCST90018849	11	273808	0.0209	476116	0.8493	Gastric cancer || id:ebi-a-GCST90018849	TRUE	igd	ebi-gm430-GCST90011532	11	273808	0.029724	8.10848e-06	8956	TestASV_9 (Alistipes) abundance || id:ebi-gm430-GCST90011532	TRUE	reported	MedicineITLab	TRUE	0.00221889	8956	7.69337e-08	476116	TRUE	1.11776e-05	19.9121
rs712208	A	G	A	G	0.169959	-0.0393		0.325974	FALSE	FALSE	ebi-a-GCST90018849	6	151228287	0.017	476116	0.02072	Gastric cancer || id:ebi-a-GCST90018849	TRUE	igd	ebi-gm430-GCST90011623	6	150907151	0.0380874	8.10709e-06	8956	OTU99_11 (Parabacteroides) prevalence || id:ebi-gm430-GCST90011623	TRUE	reported	MedicineITLab	TRUE	0.00221893	8956	1.12246e-05	476116	TRUE	4.04298e-05	19.9124
rs954521	C	T	C	T	0.172733	0.1654		0.0667752	FALSE	FALSE	ebi-a-GCST90018849	2	112866558	0.0891	476116	0.0635404	Gastric cancer || id:ebi-a-GCST90018849	TRUE	igd	ebi-gm430-GCST90011368	2	112108981	0.0387086	8.10471e-06	8956	OTU97_13 (Subdoligranulum) abundance || id:ebi-gm430-GCST90011368	TRUE	reported	MedicineITLab	TRUE	0.00221899	8956	7.23772e-06	476116	TRUE	3.0871e-05	19.913
rs2326857	C	A	C	A	-0.220745	0.0003		0.720176	FALSE	FALSE	ebi-a-GCST90018849	20	6970010	0.0163	476116	0.9833	Gastric cancer || id:ebi-a-GCST90018849	TRUE	igd	ebi-gm430-GCST90011639	20	6989363	0.0494664	8.10028e-06	8956	OTU99_166 (Prevotella) prevalence || id:ebi-gm430-GCST90011639	TRUE	reported	MedicineITLab	TRUE	0.0022191	8956	7.1147e-10	476116	TRUE	1.00193e-05	19.9141
rs17118514	A	G	A	G	0.243172	-0.0065		0.456436	FALSE	FALSE	ebi-a-GCST90018849	8	13916653	0.0158	476116	0.6815	Gastric cancer || id:ebi-a-GCST90018849	TRUE	igd	ebi-gm430-GCST90011598	8	14059144	0.0544917	8.09906e-06	8956	OTU97_39 (Proteobacteria) prevalence || id:ebi-gm430-GCST90011598	TRUE	reported	MedicineITLab	TRUE	0.00221914	8956	3.55469e-07	476116	TRUE	1.28057e-05	19.9143
rs10962056	A	G	A	G	-0.159131	-0.0091		0.413666	FALSE	FALSE	ebi-a-GCST90018849	9	15527149	0.0165	476116	0.580399	Gastric cancer || id:ebi-a-GCST90018849	TRUE	igd	ebi-gm430-GCST90011685	9	15527151	0.0356584	8.0958e-06	8956	TestASV_12 (Bacteroides) prevalence || id:ebi-gm430-GCST90011685	TRUE	reported	MedicineITLab	TRUE	0.00221922	8956	6.38857e-07	476116	TRUE	1.39627e-05	19.9151
rs55908450	T	C	T	C	-0.320342	-0.0395		0.191534	FALSE	FALSE	ebi-a-GCST90018849	3	94326794	0.0573	476116	0.490999	Gastric cancer || id:ebi-a-GCST90018849	TRUE	igd	ebi-gm430-GCST90011494	3	94607950	0.0717812	8.09108e-06	8956	TestASV_18 (Prevotella) abundance || id:ebi-gm430-GCST90011494	TRUE	reported	MedicineITLab	TRUE	0.00221935	8956	9.98099e-07	476116	TRUE	1.51949e-05	19.9162
rs3951726	C	T	C	T	0.154349	-0.0084		0.40835	FALSE	FALSE	ebi-a-GCST90018849	1	24730232	0.0157	476116	0.5921	Gastric cancer || id:ebi-a-GCST90018849	TRUE	igd	ebi-gm430-GCST90011582	1	24403742	0.0345861	8.09093e-06	8956	OTU97_2 (Bacteroides) prevalence || id:ebi-gm430-GCST90011582	TRUE	reported	MedicineITLab	TRUE	0.00221935	8956	6.0124e-07	476116	TRUE	1.38129e-05	19.9163
rs3951726	C	T	C	T	0.154349	-0.0084		0.40835	FALSE	FALSE	ebi-a-GCST90018849	1	24730232	0.0157	476116	0.5921	Gastric cancer || id:ebi-a-GCST90018849	TRUE	igd	ebi-gm430-GCST90011644	1	24403742	0.0345861	8.09093e-06	8956	OTU99_2 (Bacteroides) prevalence || id:ebi-gm430-GCST90011644	TRUE	reported	MedicineITLab	TRUE	0.00221935	8956	6.0124e-07	476116	TRUE	1.38129e-05	19.9163
rs115865729	G	A	G	A	0.315118	-0.005		0.120586	FALSE	FALSE	ebi-a-GCST90018849	6	47356016	0.0262	476116	0.8471	Gastric cancer || id:ebi-a-GCST90018849	TRUE	igd	ebi-gm430-GCST90011492	6	47388280	0.0706102	8.09025e-06	8956	TestASV_16 (Bacteroides) abundance || id:ebi-gm430-GCST90011492	TRUE	reported	MedicineITLab	TRUE	0.00221937	8956	7.64938e-08	476116	TRUE	1.11492e-05	19.9164
rs17734003	A	G	A	G	0.382633	-0.0366		0.0873617	FALSE	FALSE	ebi-a-GCST90018849	20	60001289	0.0788	476116	0.642401	Gastric cancer || id:ebi-a-GCST90018849	TRUE	igd	ebi-gm430-GCST90011444	20	61426233	0.0857372	8.0875e-06	8956	OTU99_21 (Parasutterella) abundance || id:ebi-gm430-GCST90011444	TRUE	reported	MedicineITLab	TRUE	0.00221944	8956	4.53105e-07	476116	TRUE	1.32164e-05	19.9171
rs34135110	A	G	A	G	-0.158444	0.0323		0.164828	FALSE	FALSE	ebi-a-GCST90018849	10	80702259	0.0235	476116	0.1687	Gastric cancer || id:ebi-a-GCST90018849	TRUE	igd	ebi-gm430-GCST90011498	10	78942502	0.0355029	8.08728e-06	8956	TestASV_21 (Ruminococcaceae) abundance || id:ebi-gm430-GCST90011498	TRUE	reported	MedicineITLab	TRUE	0.00221945	8956	3.96786e-06	476116	TRUE	2.30732e-05	19.9171
rs4867143	T	C	T	C	0.135901	0.0086		0.28316	FALSE	FALSE	ebi-a-GCST90018849	5	33432459	0.0161	476116	0.5947	Gastric cancer || id:ebi-a-GCST90018849	TRUE	igd	ebi-gm430-GCST90011371	5	33432353	0.0304515	8.08697e-06	8956	OTU97_138 (Oscillibacter) abundance || id:ebi-gm430-GCST90011371	TRUE	reported	MedicineITLab	TRUE	0.00221945	8956	5.99286e-07	476116	TRUE	1.37989e-05	19.9172
rs73177733	T	C	T	C	0.237376	-0.014		0.202196	FALSE	FALSE	ebi-a-GCST90018849	12	74008114	0.0292	476116	0.6317	Gastric cancer || id:ebi-a-GCST90018849	TRUE	igd	ebi-gm430-GCST90011407	12	73614334	0.0531886	8.08503e-06	8956	OTU97_65 (Parabacteroides) abundance || id:ebi-gm430-GCST90011407	TRUE	reported	MedicineITLab	TRUE	0.0022195	8956	4.82813e-07	476116	TRUE	1.33359e-05	19.9177
rs2513795	T	C	T	C	-0.453324	-0.0276		0.122311	FALSE	FALSE	ebi-a-GCST90018849	8	95133647	0.0675	476116	0.6831	Gastric cancer || id:ebi-a-GCST90018849	TRUE	igd	ebi-gm430-GCST90011524	8	94121419	0.101574	8.08326e-06	8956	TestASV_46 (Sutterella) abundance || id:ebi-gm430-GCST90011524	TRUE	reported	MedicineITLab	TRUE	0.00221955	8956	3.51156e-07	476116	TRUE	1.27616e-05	19.9181
rs61766225	A	G	A	G	0.35935	0.002		0.115797	FALSE	FALSE	ebi-a-GCST90018849	1	30862723	0.0185	476116	0.9132	Gastric cancer || id:ebi-a-GCST90018849	TRUE	igd	ebi-gm430-GCST90011632	1	30389876	0.0805175	8.08208e-06	8956	OTU99_132 (Bacteroidales) prevalence || id:ebi-gm430-GCST90011632	TRUE	reported	MedicineITLab	TRUE	0.00221958	8956	2.45474e-08	476116	TRUE	1.05761e-05	19.9184
rs9752125	A	G	A	G	-0.654737	-0.0043		0.0547804	FALSE	FALSE	ebi-a-GCST90018849	2	151908866	0.037	476116	0.9075	Gastric cancer || id:ebi-a-GCST90018849	TRUE	igd	ebi-gm430-GCST90011527	2	151052352	0.146702	8.08002e-06	8956	TestASV_49 (Parasutterella) abundance || id:ebi-gm430-GCST90011527	TRUE	reported	MedicineITLab	TRUE	0.00221964	8956	2.83676e-08	476116	TRUE	1.06273e-05	19.9188
rs74407819	G	A	G	A	0.219697	0.1054		0.159869	FALSE	FALSE	ebi-a-GCST90018849	20	10810941	0.0619	476116	0.0886809	Gastric cancer || id:ebi-a-GCST90018849	TRUE	igd	ebi-gm430-GCST90011667	20	10830293	0.0492254	8.07878e-06	8956	OTU99_58 (Bacteroides) prevalence || id:ebi-gm430-GCST90011667	TRUE	reported	MedicineITLab	TRUE	0.00221967	8956	6.08957e-06	476116	TRUE	2.80816e-05	19.9191
rs7130120	C	T	C	T	0.311734	0.0193		0.262611	FALSE	FALSE	ebi-a-GCST90018849	11	103445055	0.0183	476116	0.292	Gastric cancer || id:ebi-a-GCST90018849	TRUE	igd	ebi-gm430-GCST90011565	11	103574327	0.0698467	8.0775e-06	8956	OTU97_117 (Ruminococcus) prevalence || id:ebi-gm430-GCST90011565	TRUE	reported	MedicineITLab	TRUE	0.0022197	8956	2.33615e-06	476116	TRUE	1.89792e-05	19.9194
rs7130120	C	T	C	T	0.311734	0.0193		0.262611	FALSE	FALSE	ebi-a-GCST90018849	11	103445055	0.0183	476116	0.292	Gastric cancer || id:ebi-a-GCST90018849	TRUE	igd	ebi-gm430-GCST90011633	11	103574327	0.0698467	8.0775e-06	8956	OTU99_137 (Ruminococcus) prevalence || id:ebi-gm430-GCST90011633	TRUE	reported	MedicineITLab	TRUE	0.0022197	8956	2.33615e-06	476116	TRUE	1.89792e-05	19.9194
rs3767841	G	A	G	A	-0.312418	-0.0084		0.346189	FALSE	FALSE	ebi-a-GCST90018849	1	179519608	0.0159	476116	0.5971	Gastric cancer || id:ebi-a-GCST90018849	TRUE	igd	ebi-gm430-GCST90011495	1	179550473	0.0699996	8.07689e-06	8956	TestASV_19 (Prevotella) abundance || id:ebi-gm430-GCST90011495	TRUE	reported	MedicineITLab	TRUE	0.00221972	8956	5.8621e-07	476116	TRUE	1.37324e-05	19.9196
rs3792148	G	A	G	A	0.499147	0.0046		0.161811	FALSE	FALSE	ebi-a-GCST90018849	2	100051277	0.0174	476116	0.79	Gastric cancer || id:ebi-a-GCST90018849	TRUE	igd	ebi-gm430-GCST90011501	2	99434815	0.111838	8.07669e-06	8956	TestASV_24 (Bacteroides) abundance || id:ebi-gm430-GCST90011501	TRUE	reported	MedicineITLab	TRUE	0.00221972	8956	1.46793e-07	476116	TRUE	1.16541e-05	19.9196
rs9852289	G	A	G	A	-0.222052	0.0195		0.151857	FALSE	FALSE	ebi-a-GCST90018849	3	180754046	0.0285	476116	0.4952	Gastric cancer || id:ebi-a-GCST90018849	TRUE	igd	ebi-gm430-GCST90011730	3	181036258	0.0497516	8.07395e-06	8956	TestASV_9 (Alistipes) prevalence || id:ebi-gm430-GCST90011730	TRUE	reported	MedicineITLab	TRUE	0.0022198	8956	9.83259e-07	476116	TRUE	1.51159e-05	19.9203
rs117701897	G	T	G	T	0.302399	0.147		0.0713286	FALSE	FALSE	ebi-a-GCST90018849	11	130203988	0.108	476116	0.1736	Gastric cancer || id:ebi-a-GCST90018849	TRUE	igd	ebi-gm430-GCST90011446	11	130334093	0.0677528	8.07172e-06	8956	OTU99_23 (Faecalibacterium) abundance || id:ebi-gm430-GCST90011446	TRUE	reported	MedicineITLab	TRUE	0.00221986	8956	3.89112e-06	476116	TRUE	2.28461e-05	19.9208
rs7236833	G	A	G	A	0.336973	-0.021		0.332253	FALSE	FALSE	ebi-a-GCST90018849	18	57312210	0.0164	476116	0.1985	Gastric cancer || id:ebi-a-GCST90018849	TRUE	igd	ebi-gm430-GCST90011707	18	59644978	0.0754977	8.06836e-06	8956	TestASV_32 (Ruminococcaceae) prevalence || id:ebi-gm430-GCST90011707	TRUE	reported	MedicineITLab	TRUE	0.00221994	8956	3.4438e-06	476116	TRUE	2.17494e-05	19.9216
rs4943429	T	G	T	G	0.139569	-0.0223		0.129789	FALSE	FALSE	ebi-a-GCST90018849	13	37420777	0.0179	476116	0.2139	Gastric cancer || id:ebi-a-GCST90018849	TRUE	igd	ebi-gm430-GCST90011342	13	36846640	0.0312675	8.05567e-06	8956	G_Roseburia abundance || id:ebi-gm430-GCST90011342	TRUE	reported	MedicineITLab	TRUE	0.00222028	8956	3.2598e-06	476116	TRUE	2.12652e-05	19.9246
rs4848752	G	A	G	A	0.256175	0.1066		0.105846	FALSE	FALSE	ebi-a-GCST90018849	2	122918215	0.0728	476116	0.1431	Gastric cancer || id:ebi-a-GCST90018849	TRUE	igd	ebi-gm430-GCST90011372	2	122160639	0.05739	8.05329e-06	8956	OTU97_140 (Bacteroides) abundance || id:ebi-gm430-GCST90011372	TRUE	reported	MedicineITLab	TRUE	0.00222034	8956	4.50338e-06	476116	TRUE	2.42621e-05	19.9252
rs76256139	T	G	T	G	0.23104	-0.1844		0.0502651	FALSE	FALSE	ebi-a-GCST90018849	1	69965999	0.1019	476116	0.0705505	Gastric cancer || id:ebi-a-GCST90018849	TRUE	igd	ebi-gm430-GCST90011459	1	69500316	0.0517589	8.05239e-06	8956	OTU99_45 (Faecalibacterium) abundance || id:ebi-gm430-GCST90011459	TRUE	reported	MedicineITLab	TRUE	0.00222036	8956	6.87796e-06	476116	TRUE	2.98425e-05	19.9254
rs2724715	C	T	C	T	-0.0869976	0.0787		0.304018	FALSE	FALSE	ebi-a-GCST90018849	3	137876890	0.0584	476116	0.1783	Gastric cancer || id:ebi-a-GCST90018849	TRUE	igd	ebi-gm430-GCST90011337	3	138158048	0.0194895	8.05121e-06	8956	G_Parasutterella abundance || id:ebi-gm430-GCST90011337	TRUE	reported	MedicineITLab	TRUE	0.0022204	8956	3.81427e-06	476116	TRUE	2.26059e-05	19.9257
rs10035961	C	A	C	A	-0.0847218	-0.0221		0.276821	FALSE	FALSE	ebi-a-GCST90018849	5	157030395	0.0218	476116	0.3094	Gastric cancer || id:ebi-a-GCST90018849	TRUE	igd	ebi-gm430-GCST90011378	5	157603387	0.0189797	8.05099e-06	8956	OTU97_17 (Parabacteroides) abundance || id:ebi-gm430-GCST90011378	TRUE	reported	MedicineITLab	TRUE	0.0022204	8956	2.15854e-06	476116	TRUE	1.84536e-05	19.9257
rs9693223	T	C	T	C	-0.0834485	0.0145		0.402143	FALSE	FALSE	ebi-a-GCST90018849	8	9106958	0.0191	476116	0.4497	Gastric cancer || id:ebi-a-GCST90018849	TRUE	igd	ebi-gm430-GCST90011496	8	9249448	0.0186943	8.05029e-06	8956	TestASV_2 (Bacteroides) abundance || id:ebi-gm430-GCST90011496	TRUE	reported	MedicineITLab	TRUE	0.00222042	8956	1.21048e-06	476116	TRUE	1.57855e-05	19.9259
rs600463	A	G	A	G	0.221625	-0.0173		0.0596427	FALSE	FALSE	ebi-a-GCST90018849	13	65181864	0.0315	476116	0.583399	Gastric cancer || id:ebi-a-GCST90018849	TRUE	igd	ebi-gm430-GCST90011418	13	64607732	0.0496486	8.0492e-06	8956	OTU97_97 (Clostridiales) abundance || id:ebi-gm430-GCST90011418	TRUE	reported	MedicineITLab	TRUE	0.00222045	8956	6.33519e-07	476116	TRUE	1.38652e-05	19.9261
rs6067411	T	C	T	C	-0.226868	0.0273		0.466633	FALSE	FALSE	ebi-a-GCST90018849	20	48975411	0.0177	476116	0.124	Gastric cancer || id:ebi-a-GCST90018849	TRUE	igd	ebi-gm430-GCST90011608	20	50358874	0.0508228	8.04833e-06	8956	OTU97_65 (Parabacteroides) prevalence || id:ebi-gm430-GCST90011608	TRUE	reported	MedicineITLab	TRUE	0.00222047	8956	4.9965e-06	476116	TRUE	2.54154e-05	19.9264
rs7370742	C	T	C	T	0.113088	-0.027		0.408206	FALSE	FALSE	ebi-a-GCST90018849	2	108815385	0.0204	476116	0.1853	Gastric cancer || id:ebi-a-GCST90018849	TRUE	igd	ebi-gm430-GCST90011338	2	108198929	0.0253336	8.0458e-06	8956	G_Phascolarctobacterium abundance || id:ebi-gm430-GCST90011338	TRUE	reported	MedicineITLab	TRUE	0.00222054	8956	3.67921e-06	476116	TRUE	2.22649e-05	19.927
rs35309	C	T	C	T	-0.282163	0.0211		0.193031	FALSE	FALSE	ebi-a-GCST90018849	5	58544648	0.0248	476116	0.3958	Gastric cancer || id:ebi-a-GCST90018849	TRUE	igd	ebi-gm430-GCST90011515	5	59248822	0.0632082	8.04339e-06	8956	TestASV_37 (Ruminococcaceae) abundance || id:ebi-gm430-GCST90011515	TRUE	reported	MedicineITLab	TRUE	0.0022206	8956	1.52037e-06	476116	TRUE	1.66863e-05	19.9275
rs6968800	G	A	G	A	-0.416586	0.0056		0.814849	FALSE	FALSE	ebi-a-GCST90018849	7	55654391	0.0243	476116	0.8189	Gastric cancer || id:ebi-a-GCST90018849	TRUE	igd	ebi-gm430-GCST90011386	7	55586698	0.0933199	8.04186e-06	8956	OTU97_257 (Mitsuokella) abundance || id:ebi-gm430-GCST90011386	TRUE	reported	MedicineITLab	TRUE	0.00222064	8956	1.11546e-07	476116	TRUE	1.13621e-05	19.9279
rs575388	A	G	A	G	0.106791	-0.0295		0.140345	FALSE	FALSE	ebi-a-GCST90018849	3	59770709	0.0504	476116	0.5585	Gastric cancer || id:ebi-a-GCST90018849	TRUE	igd	ebi-gm430-GCST90011443	3	59784983	0.0239224	8.0418e-06	8956	OTU99_2 (Bacteroides) abundance || id:ebi-gm430-GCST90011443	TRUE	reported	MedicineITLab	TRUE	0.00222064	8956	7.19568e-07	476116	TRUE	1.41659e-05	19.9279
rs12304655	T	C	T	C	0.181227	-0.0336		0.166486	FALSE	FALSE	ebi-a-GCST90018849	12	14344939	0.0266	476116	0.2063	Gastric cancer || id:ebi-a-GCST90018849	TRUE	igd	ebi-gm430-GCST90011477	12	14192005	0.0405959	8.03806e-06	8956	OTU99_9 (Alistipes) abundance || id:ebi-gm430-GCST90011477	TRUE	reported	MedicineITLab	TRUE	0.00222074	8956	3.35122e-06	476116	TRUE	2.14456e-05	19.9288
rs7771957	G	T	G	T	-0.324379	-0.0011		0.107531	FALSE	FALSE	ebi-a-GCST90018849	6	84199099	0.023	476116	0.9633	Gastric cancer || id:ebi-a-GCST90018849	TRUE	igd	ebi-gm430-GCST90011569	6	83489380	0.0726617	8.03548e-06	8956	OTU97_13 (Subdoligranulum) prevalence || id:ebi-gm430-GCST90011569	TRUE	reported	MedicineITLab	TRUE	0.00222081	8956	4.80417e-09	476116	TRUE	1.01261e-05	19.9294
rs7668558	A	G	A	G	-0.20318	0.0666		0.80332	FALSE	FALSE	ebi-a-GCST90018849	4	170694561	0.0344	476116	0.0526502	Gastric cancer || id:ebi-a-GCST90018849	TRUE	igd	ebi-gm430-GCST90011690	4	169773410	0.0455115	8.03038e-06	8956	TestASV_17 (Bacteroides) prevalence || id:ebi-gm430-GCST90011690	TRUE	reported	MedicineITLab	TRUE	0.00222095	8956	7.87258e-06	476116	TRUE	3.2095e-05	19.9306
rs8004220	A	G	A	G	0.421623	-0.0362		0.164724	FALSE	FALSE	ebi-a-GCST90018849	14	21523422	0.0247	476116	0.1425	Gastric cancer || id:ebi-a-GCST90018849	TRUE	igd	ebi-gm430-GCST90011692	14	21055263	0.0944416	8.03013e-06	8956	TestASV_19 (Prevotella) prevalence || id:ebi-gm430-GCST90011692	TRUE	reported	MedicineITLab	TRUE	0.00222095	8956	4.51139e-06	476116	TRUE	2.42155e-05	19.9307
rs6659879	G	A	G	A	-0.116874	-0.0334		0.395027	FALSE	FALSE	ebi-a-GCST90018849	1	15278036	0.0167	476116	0.0452804	Gastric cancer || id:ebi-a-GCST90018849	TRUE	igd	ebi-gm430-GCST90011339	1	14951540	0.026179	8.02904e-06	8956	G_Porphyromonadaceae abundance || id:ebi-gm430-GCST90011339	TRUE	reported	MedicineITLab	TRUE	0.00222098	8956	8.40128e-06	476116	TRUE	3.33326e-05	19.9309
rs6732085	A	G	A	G	-0.173745	0.0037		0.620868	FALSE	FALSE	ebi-a-GCST90018849	2	65800740	0.0162	476116	0.8194	Gastric cancer || id:ebi-a-GCST90018849	TRUE	igd	ebi-gm430-GCST90011540	2	65573606	0.0389176	8.02824e-06	8956	G_Bacteroidetes prevalence || id:ebi-gm430-GCST90011540	TRUE	reported	MedicineITLab	TRUE	0.002221	8956	1.09563e-07	476116	TRUE	1.13287e-05	19.9311
rs139233320	G	T	G	T	0.11173	0.0069		0.170022	FALSE	FALSE	ebi-a-GCST90018849	2	129680739	0.022	476116	0.7548	Gastric cancer || id:ebi-a-GCST90018849	TRUE	igd	ebi-gm430-GCST90011496	2	128923165	0.025026	8.02329e-06	8956	TestASV_2 (Bacteroides) abundance || id:ebi-gm430-GCST90011496	TRUE	reported	MedicineITLab	TRUE	0.00222113	8956	2.06605e-07	476116	TRUE	1.19405e-05	19.9323
rs744133	G	A	G	A	0.378434	-0.0408		0.074047	FALSE	FALSE	ebi-a-GCST90018849	9	135185355	0.0313	476116	0.1916	Gastric cancer || id:ebi-a-GCST90018849	TRUE	igd	ebi-gm430-GCST90011681	9	132309968	0.0847634	8.02204e-06	8956	OTU99_98 (Phascolarctobacterium) prevalence || id:ebi-gm430-GCST90011681	TRUE	reported	MedicineITLab	TRUE	0.00222117	8956	3.56877e-06	476116	TRUE	2.19353e-05	19.9326
rs575388	A	G	A	G	0.106805	-0.0295		0.140345	FALSE	FALSE	ebi-a-GCST90018849	3	59770709	0.0504	476116	0.5585	Gastric cancer || id:ebi-a-GCST90018849	TRUE	igd	ebi-gm430-GCST90011381	3	59784983	0.0239224	8.0206e-06	8956	OTU97_2 (Bacteroides) abundance || id:ebi-gm430-GCST90011381	TRUE	reported	MedicineITLab	TRUE	0.00222121	8956	7.19568e-07	476116	TRUE	1.41299e-05	19.933
rs72725634	T	C	T	C	0.442195	-0.0605		0.0684334	FALSE	FALSE	ebi-a-GCST90018849	4	153885065	0.0532	476116	0.2553	Gastric cancer || id:ebi-a-GCST90018849	TRUE	igd	ebi-gm430-GCST90011467	4	152963913	0.0990427	8.01867e-06	8956	OTU99_59 (Prevotella) abundance || id:ebi-gm430-GCST90011467	TRUE	reported	MedicineITLab	TRUE	0.00222126	8956	2.71629e-06	476116	TRUE	1.98204e-05	19.9334
rs10863476	T	C	T	C	-0.0726921	-0.0089		0.580848	FALSE	FALSE	ebi-a-GCST90018849	1	219836365	0.0158	476116	0.574	Gastric cancer || id:ebi-a-GCST90018849	TRUE	igd	ebi-gm430-GCST90011383	1	219663023	0.0162814	8.01739e-06	8956	OTU97_23 (Faecalibacterium) abundance || id:ebi-gm430-GCST90011383	TRUE	reported	MedicineITLab	TRUE	0.00222129	8956	6.6643e-07	476116	TRUE	1.39333e-05	19.9337
rs113221556	T	C	T	C	0.351733	-0.1006		0.0767357	FALSE	FALSE	ebi-a-GCST90018849	3	193861864	0.0854	476116	0.2387	Gastric cancer || id:ebi-a-GCST90018849	TRUE	igd	ebi-gm430-GCST90011566	3	194144075	0.0787799	8.01583e-06	8956	OTU97_119 (Desulfovibrio) prevalence || id:ebi-gm430-GCST90011566	TRUE	reported	MedicineITLab	TRUE	0.00222133	8956	2.91453e-06	476116	TRUE	2.03114e-05	19.9341
rs62473051	T	C	T	C	0.174363	-0.0432		0.186621	FALSE	FALSE	ebi-a-GCST90018849	7	98781955	0.024	476116	0.0720593	Gastric cancer || id:ebi-a-GCST90018849	TRUE	igd	ebi-gm430-GCST90011489	7	99184332	0.0390528	8.01456e-06	8956	TestASV_13 (Bacteroides) abundance || id:ebi-gm430-GCST90011489	TRUE	reported	MedicineITLab	TRUE	0.00222137	8956	6.80505e-06	476116	TRUE	2.95419e-05	19.9344
rs6909774	G	A	G	A	0.260821	-0.0103		0.615093	FALSE	FALSE	ebi-a-GCST90018849	6	97687471	0.0183	476116	0.5719	Gastric cancer || id:ebi-a-GCST90018849	TRUE	igd	ebi-gm430-GCST90011376	6	97239595	0.0584167	8.01311e-06	8956	OTU97_163 (Bacteroides) abundance || id:ebi-gm430-GCST90011376	TRUE	reported	MedicineITLab	TRUE	0.0022214	8956	6.65367e-07	476116	TRUE	1.39222e-05	19.9347
rs11928457	A	G	A	G	-0.67077	0.0465		0.0744172	FALSE	FALSE	ebi-a-GCST90018849	3	58232121	0.0859	476116	0.5887	Gastric cancer || id:ebi-a-GCST90018849	TRUE	igd	ebi-gm430-GCST90011526	3	58246394	0.150231	8.00936e-06	8956	TestASV_48 (Sutterella) abundance || id:ebi-gm430-GCST90011526	TRUE	reported	MedicineITLab	TRUE	0.0022215	8956	6.15472e-07	476116	TRUE	1.37318e-05	19.9356
rs12267414	A	G	A	G	0.40718	0.0104		0.0491892	FALSE	FALSE	ebi-a-GCST90018849	10	19714510	0.0557	476116	0.8516	Gastric cancer || id:ebi-a-GCST90018849	TRUE	igd	ebi-gm430-GCST90011447	10	19425581	0.0911934	8.00619e-06	8956	OTU99_24 (Prevotella) abundance || id:ebi-gm430-GCST90011447	TRUE	reported	MedicineITLab	TRUE	0.00222159	8956	7.32226e-08	476116	TRUE	1.10078e-05	19.9364
rs551108	G	A	G	A	0.0708789	-0.0305		0.671818	FALSE	FALSE	ebi-a-GCST90018849	11	83319652	0.0177	476116	0.0850002	Gastric cancer || id:ebi-a-GCST90018849	TRUE	igd	ebi-gm430-GCST90011333	11	83608609	0.0158742	8.00572e-06	8956	G_Lachnospiraceae abundance || id:ebi-gm430-GCST90011333	TRUE	reported	MedicineITLab	TRUE	0.0022216	8956	6.23648e-06	476116	TRUE	2.81868e-05	19.9365
rs62419226	T	C	T	C	-0.38965	0.0011		0.137566	FALSE	FALSE	ebi-a-GCST90018849	6	83777413	0.0223	476116	0.9601	Gastric cancer || id:ebi-a-GCST90018849	TRUE	igd	ebi-gm430-GCST90011591	6	83067694	0.0872667	8.00503e-06	8956	OTU97_3 (Bacteroides) prevalence || id:ebi-gm430-GCST90011591	TRUE	reported	MedicineITLab	TRUE	0.00222162	8956	5.11052e-09	476116	TRUE	1.00981e-05	19.9367
rs62419226	T	C	T	C	-0.38965	0.0011		0.137566	FALSE	FALSE	ebi-a-GCST90018849	6	83777413	0.0223	476116	0.9601	Gastric cancer || id:ebi-a-GCST90018849	TRUE	igd	ebi-gm430-GCST90011652	6	83067694	0.0872667	8.00503e-06	8956	OTU99_3 (Bacteroides) prevalence || id:ebi-gm430-GCST90011652	TRUE	reported	MedicineITLab	TRUE	0.00222162	8956	5.11052e-09	476116	TRUE	1.00981e-05	19.9367
rs859396	A	G	A	G	1.24175	-0.0156		0.0505284	FALSE	FALSE	ebi-a-GCST90018849	1	175461028	0.0424	476116	0.7133	Gastric cancer || id:ebi-a-GCST90018849	TRUE	igd	ebi-gm430-GCST90011505	1	175491892	0.278102	8.00372e-06	8956	TestASV_28 (Holdemanella) abundance || id:ebi-gm430-GCST90011505	TRUE	reported	MedicineITLab	TRUE	0.00222165	8956	2.84319e-07	476116	TRUE	1.23219e-05	19.937
rs114979817	A	C	A	C	0.439184	0.0044		0.146012	FALSE	FALSE	ebi-a-GCST90018849	2	153711207	0.0187	476116	0.8153	Gastric cancer || id:ebi-a-GCST90018849	TRUE	igd	ebi-gm430-GCST90011598	2	152854693	0.0983588	8.0024e-06	8956	OTU97_39 (Proteobacteria) prevalence || id:ebi-gm430-GCST90011598	TRUE	reported	MedicineITLab	TRUE	0.00222169	8956	1.16282e-07	476116	TRUE	1.1342e-05	19.9373
rs1121926	A	G	A	G	0.133907	-0.0039		0.845085	FALSE	FALSE	ebi-a-GCST90018849	16	66092558	0.019	476116	0.836	Gastric cancer || id:ebi-a-GCST90018849	TRUE	igd	ebi-gm430-GCST90011398	16	66058655	0.0299894	8.00174e-06	8956	OTU97_4 (Alistipes) abundance || id:ebi-gm430-GCST90011398	TRUE	reported	MedicineITLab	TRUE	0.00222171	8956	8.84934e-08	476116	TRUE	1.11302e-05	19.9375
rs77272671	G	A	G	A	0.607327	-0.04		0.0912341	FALSE	FALSE	ebi-a-GCST90018849	4	159892993	0.0779	476116	0.6078	Gastric cancer || id:ebi-a-GCST90018849	TRUE	igd	ebi-gm430-GCST90011524	4	158971841	0.136013	7.99863e-06	8956	TestASV_46 (Sutterella) abundance || id:ebi-gm430-GCST90011524	TRUE	reported	MedicineITLab	TRUE	0.00222179	8956	5.53776e-07	476116	TRUE	1.34794e-05	19.9382
rs61830168	T	C	T	C	0.633103	0.0332		0.0447483	FALSE	FALSE	ebi-a-GCST90018849	1	246004869	0.0752	476116	0.658701	Gastric cancer || id:ebi-a-GCST90018849	TRUE	igd	ebi-gm430-GCST90011641	1	245841567	0.141784	7.99703e-06	8956	OTU99_171 (Bacteroides) prevalence || id:ebi-gm430-GCST90011641	TRUE	reported	MedicineITLab	TRUE	0.00222183	8956	4.09383e-07	476116	TRUE	1.28881e-05	19.9386
rs75183503	T	C	T	C	0.388636	0.0304		0.096456	FALSE	FALSE	ebi-a-GCST90018849	2	168988865	0.0754	476116	0.6867	Gastric cancer || id:ebi-a-GCST90018849	TRUE	igd	ebi-gm430-GCST90011705	2	168132355	0.0870349	7.9962e-06	8956	TestASV_30 (Paraprevotella) prevalence || id:ebi-gm430-GCST90011705	TRUE	reported	MedicineITLab	TRUE	0.00222185	8956	3.41423e-07	476116	TRUE	1.25836e-05	19.9388
rs11738254	C	T	C	T	-0.16999	0.0185		0.75427	FALSE	FALSE	ebi-a-GCST90018849	5	81868526	0.0165	476116	0.2623	Gastric cancer || id:ebi-a-GCST90018849	TRUE	igd	ebi-gm430-GCST90011413	5	82572707	0.0380685	7.99311e-06	8956	OTU97_80 (Ruminococcus) abundance || id:ebi-gm430-GCST90011413	TRUE	reported	MedicineITLab	TRUE	0.00222194	8956	2.64036e-06	476116	TRUE	1.95688e-05	19.9395
rs77584220	T	C	T	C	0.497083	-0.0447		0.0646648	FALSE	FALSE	ebi-a-GCST90018849	3	168007153	0.0902	476116	0.619801	Gastric cancer || id:ebi-a-GCST90018849	TRUE	igd	ebi-gm430-GCST90011357	3	168289365	0.111318	7.99148e-06	8956	OTU97_102 (Prevotella) abundance || id:ebi-gm430-GCST90011357	TRUE	reported	MedicineITLab	TRUE	0.00222198	8956	5.15811e-07	476116	TRUE	1.3319e-05	19.9399
rs12574505	G	A	G	A	0.208389	0.0021		0.486083	FALSE	FALSE	ebi-a-GCST90018849	11	68797752	0.0168	476116	0.8995	Gastric cancer || id:ebi-a-GCST90018849	TRUE	igd	ebi-gm430-GCST90011641	11	69030284	0.0466667	7.98925e-06	8956	OTU99_171 (Bacteroides) prevalence || id:ebi-gm430-GCST90011641	TRUE	reported	MedicineITLab	TRUE	0.00222204	8956	3.28178e-08	476116	TRUE	1.05686e-05	19.9404
rs2402022	C	T	C	T	0.273138	0.0062		0.316749	FALSE	FALSE	ebi-a-GCST90018849	5	14989823	0.016	476116	0.6975	Gastric cancer || id:ebi-a-GCST90018849	TRUE	igd	ebi-gm430-GCST90011514	5	14989714	0.0611665	7.98869e-06	8956	TestASV_36 (Aestuariispira) abundance || id:ebi-gm430-GCST90011514	TRUE	reported	MedicineITLab	TRUE	0.00222205	8956	3.15379e-07	476116	TRUE	1.24502e-05	19.9406
rs17354582	T	C	T	C	0.761309	-0.0173		0.0486928	FALSE	FALSE	ebi-a-GCST90018849	4	142391961	0.103	476116	0.8662	Gastric cancer || id:ebi-a-GCST90018849	TRUE	igd	ebi-gm430-GCST90011476	4	141470807	0.170487	7.98849e-06	8956	OTU99_85 (Alistipes) abundance || id:ebi-gm430-GCST90011476	TRUE	reported	MedicineITLab	TRUE	0.00222206	8956	5.92525e-08	476116	TRUE	1.08559e-05	19.9406
rs956303	T	C	T	C	-0.165058	-0.019		0.228707	FALSE	FALSE	ebi-a-GCST90018849	5	169476723	0.02	476116	0.3426	Gastric cancer || id:ebi-a-GCST90018849	TRUE	igd	ebi-gm430-GCST90011324	5	170049719	0.0369628	7.98774e-06	8956	G_Bacteroidetes abundance || id:ebi-gm430-GCST90011324	TRUE	reported	MedicineITLab	TRUE	0.00222208	8956	1.89555e-06	476116	TRUE	1.7615e-05	19.9408
rs8132490	G	A	G	A	-0.238921	-0.0538		0.221627	FALSE	FALSE	ebi-a-GCST90018849	21	34510766	0.0421	476116	0.2013	Gastric cancer || id:ebi-a-GCST90018849	TRUE	igd	ebi-gm430-GCST90011512	21	33138460	0.053502	7.98286e-06	8956	TestASV_34 (Phascolarctobacterium) abundance || id:ebi-gm430-GCST90011512	TRUE	reported	MedicineITLab	TRUE	0.00222221	8956	3.42995e-06	476116	TRUE	2.14978e-05	19.942
rs60736043	A	G	A	G	-0.19339	-0.0546		0.231149	FALSE	FALSE	ebi-a-GCST90018849	8	25841967	0.0224	476116	0.0145999	Gastric cancer || id:ebi-a-GCST90018849	TRUE	igd	ebi-gm430-GCST90011630	8	25984451	0.0433043	7.9757e-06	8956	OTU99_124 (Paraprevotella) prevalence || id:ebi-gm430-GCST90011630	TRUE	reported	MedicineITLab	TRUE	0.0022224	8956	1.24788e-05	476116	TRUE	4.28796e-05	19.9437
rs62302318	A	G	A	G	0.441998	-0.0547		0.146835	FALSE	FALSE	ebi-a-GCST90018849	4	82223055	0.063	476116	0.3853	Gastric cancer || id:ebi-a-GCST90018849	TRUE	igd	ebi-gm430-GCST90011356	4	81301901	0.0989683	7.96741e-06	8956	OTU97_101 (Sutterella) abundance || id:ebi-gm430-GCST90011356	TRUE	reported	MedicineITLab	TRUE	0.00222262	8956	1.58337e-06	476116	TRUE	1.67134e-05	19.9457
rs12600653	A	G	A	G	0.172273	-0.0079		0.479102	FALSE	FALSE	ebi-a-GCST90018849	17	68048232	0.0158	476116	0.6155	Gastric cancer || id:ebi-a-GCST90018849	TRUE	igd	ebi-gm430-GCST90011440	17	70052091	0.0385736	7.96673e-06	8956	OTU99_171 (Bacteroides) abundance || id:ebi-gm430-GCST90011440	TRUE	reported	MedicineITLab	TRUE	0.00222264	8956	5.25084e-07	476116	TRUE	1.33157e-05	19.9458
rs6899152	A	G	A	G	0.809807	-0.0267		0.0439363	FALSE	FALSE	ebi-a-GCST90018849	5	168411840	0.1089	476116	0.8063	Gastric cancer || id:ebi-a-GCST90018849	TRUE	igd	ebi-gm430-GCST90011573	5	168984835	0.181323	7.96548e-06	8956	OTU97_140 (Bacteroides) prevalence || id:ebi-gm430-GCST90011573	TRUE	reported	MedicineITLab	TRUE	0.00222267	8956	1.26257e-07	476116	TRUE	1.13609e-05	19.9461
rs6899152	A	G	A	G	0.809807	-0.0267		0.0439363	FALSE	FALSE	ebi-a-GCST90018849	5	168411840	0.1089	476116	0.8063	Gastric cancer || id:ebi-a-GCST90018849	TRUE	igd	ebi-gm430-GCST90011641	5	168984835	0.181323	7.96548e-06	8956	OTU99_171 (Bacteroides) prevalence || id:ebi-gm430-GCST90011641	TRUE	reported	MedicineITLab	TRUE	0.00222267	8956	1.26257e-07	476116	TRUE	1.13609e-05	19.9461
rs9826111	T	G	T	G	0.375269	0.0485		0.153131	FALSE	FALSE	ebi-a-GCST90018849	3	60495990	0.0621	476116	0.4347	Gastric cancer || id:ebi-a-GCST90018849	TRUE	igd	ebi-gm430-GCST90011680	3	60510257	0.0840225	7.95863e-06	8956	OTU99_94 (Bacteroides) prevalence || id:ebi-gm430-GCST90011680	TRUE	reported	MedicineITLab	TRUE	0.00222285	8956	1.28112e-06	476116	TRUE	1.58242e-05	19.9478
rs41301863	G	A	G	A	0.278463	0.0605		0.119871	FALSE	FALSE	ebi-a-GCST90018849	6	3984164	0.0552	476116	0.273	Gastric cancer || id:ebi-a-GCST90018849	TRUE	igd	ebi-gm430-GCST90011401	6	3983930	0.0623466	7.95578e-06	8956	OTU97_50 (Aestuariispira) abundance || id:ebi-gm430-GCST90011401	TRUE	reported	MedicineITLab	TRUE	0.00222293	8956	2.52302e-06	476116	TRUE	1.91851e-05	19.9485
rs41301863	G	A	G	A	0.278464	0.0605		0.119871	FALSE	FALSE	ebi-a-GCST90018849	6	3984164	0.0552	476116	0.273	Gastric cancer || id:ebi-a-GCST90018849	TRUE	igd	ebi-gm430-GCST90011462	6	3983930	0.0623466	7.95538e-06	8956	OTU99_53 (Aestuariispira) abundance || id:ebi-gm430-GCST90011462	TRUE	reported	MedicineITLab	TRUE	0.00222294	8956	2.52302e-06	476116	TRUE	1.91841e-05	19.9486
rs6472515	C	T	C	T	-0.10876	0.0779		0.88481	FALSE	FALSE	ebi-a-GCST90018849	8	71202572	0.0696	476116	0.2629	Gastric cancer || id:ebi-a-GCST90018849	TRUE	igd	ebi-gm430-GCST90011482	8	70290337	0.0243507	7.95527e-06	8956	P_Bacteroidetes abundance || id:ebi-gm430-GCST90011482	TRUE	reported	MedicineITLab	TRUE	0.00222294	8956	2.63114e-06	476116	TRUE	1.94575e-05	19.9486
rs2903867	T	C	T	C	-0.995525	0.0108		0.938816	FALSE	FALSE	ebi-a-GCST90018849	7	67870807	0.0275	476116	0.6943	Gastric cancer || id:ebi-a-GCST90018849	TRUE	igd	ebi-gm430-GCST90011685	7	68405820	0.222882	7.94682e-06	8956	TestASV_12 (Bacteroides) prevalence || id:ebi-gm430-GCST90011685	TRUE	reported	MedicineITLab	TRUE	0.00222317	8956	3.23945e-07	476116	TRUE	1.24272e-05	19.9506
rs72785484	T	C	T	C	-0.309652	-0.1228		0.0650165	FALSE	FALSE	ebi-a-GCST90018849	5	95500270	0.0916	476116	0.1803	Gastric cancer || id:ebi-a-GCST90018849	TRUE	igd	ebi-gm430-GCST90011682	5	96164566	0.0693253	7.94514e-06	8956	TestASV_1 (Bacteroides) prevalence || id:ebi-gm430-GCST90011682	TRUE	reported	MedicineITLab	TRUE	0.00222322	8956	3.77479e-06	476116	TRUE	2.22305e-05	19.951
rs10954575	C	T	C	T	0.219175	0.004		0.490861	FALSE	FALSE	ebi-a-GCST90018849	7	136894828	0.0166	476116	0.8099	Gastric cancer || id:ebi-a-GCST90018849	TRUE	igd	ebi-gm430-GCST90011472	7	137210081	0.0490683	7.9423e-06	8956	OTU99_72 (Parabacteroides) abundance || id:ebi-gm430-GCST90011472	TRUE	reported	MedicineITLab	TRUE	0.00222329	8956	1.21953e-07	476116	TRUE	1.12989e-05	19.9517
rs693301	T	C	T	C	0.113203	0.002		0.415442	FALSE	FALSE	ebi-a-GCST90018849	18	13097207	0.0166	476116	0.9054	Gastric cancer || id:ebi-a-GCST90018849	TRUE	igd	ebi-gm430-GCST90011404	18	13097208	0.0253429	7.93727e-06	8956	OTU97_56 (Ruminococcaceae) abundance || id:ebi-gm430-GCST90011404	TRUE	reported	MedicineITLab	TRUE	0.00222343	8956	3.04883e-08	476116	TRUE	1.04717e-05	19.9529
rs73050101	A	C	A	C	0.403779	-0.0233		0.136821	FALSE	FALSE	ebi-a-GCST90018849	19	48571331	0.0221	476116	0.2914	Gastric cancer || id:ebi-a-GCST90018849	TRUE	igd	ebi-gm430-GCST90011669	19	48068074	0.0903932	7.93553e-06	8956	OTU99_6 (Sutterella) prevalence || id:ebi-gm430-GCST90011669	TRUE	reported	MedicineITLab	TRUE	0.00222347	8956	2.33462e-06	476116	TRUE	1.86577e-05	19.9533
rs184239	A	G	A	G	0.174763	-0.039		0.803525	FALSE	FALSE	ebi-a-GCST90018849	19	44084155	0.0247	476116	0.1145	Gastric cancer || id:ebi-a-GCST90018849	TRUE	igd	ebi-gm430-GCST90011599	19	43580003	0.0391235	7.93377e-06	8956	OTU97_4 (Alistipes) prevalence || id:ebi-gm430-GCST90011599	TRUE	reported	MedicineITLab	TRUE	0.00222352	8956	5.23627e-06	476116	TRUE	2.56337e-05	19.9538
rs72640683	A	C	A	C	-0.194028	-0.0837		0.274299	FALSE	FALSE	ebi-a-GCST90018849	1	5638398	0.0609	476116	0.1695	Gastric cancer || id:ebi-a-GCST90018849	TRUE	igd	ebi-gm430-GCST90011538	1	5578338	0.0434352	7.93016e-06	8956	G_Alphaproteobacteria prevalence || id:ebi-gm430-GCST90011538	TRUE	reported	MedicineITLab	TRUE	0.00222362	8956	3.96738e-06	476116	TRUE	2.26491e-05	19.9546
rs12651205	G	A	G	A	-0.330691	-0.0079		0.144238	FALSE	FALSE	ebi-a-GCST90018849	4	181509754	0.0189	476116	0.677599	Gastric cancer || id:ebi-a-GCST90018849	TRUE	igd	ebi-gm430-GCST90011696	4	180588601	0.0740273	7.92668e-06	8956	TestASV_22 (Sutterella) prevalence || id:ebi-gm430-GCST90011696	TRUE	reported	MedicineITLab	TRUE	0.00222371	8956	3.66961e-07	476116	TRUE	1.2593e-05	19.9555
rs6546135	C	T	C	T	0.206967	-0.0081		0.0811742	FALSE	FALSE	ebi-a-GCST90018849	2	65443314	0.0822	476116	0.9216	Gastric cancer || id:ebi-a-GCST90018849	TRUE	igd	ebi-gm430-GCST90011339	2	65216180	0.0463307	7.92642e-06	8956	G_Porphyromonadaceae abundance || id:ebi-gm430-GCST90011339	TRUE	reported	MedicineITLab	TRUE	0.00222372	8956	2.03946e-08	476116	TRUE	1.03148e-05	19.9555
rs74987819	T	G	T	G	0.242796	0.0149		0.0796505	FALSE	FALSE	ebi-a-GCST90018849	22	49599953	0.0519	476116	0.774599	Gastric cancer || id:ebi-a-GCST90018849	TRUE	igd	ebi-gm430-GCST90011341	22	49204027	0.0543506	7.92456e-06	8956	G_Prevotellaceae abundance || id:ebi-gm430-GCST90011341	TRUE	reported	MedicineITLab	TRUE	0.00222377	8956	1.73112e-07	476116	TRUE	1.16039e-05	19.956
rs28573874	A	G	A	G	-0.0739859	-0.0239		0.426113	FALSE	FALSE	ebi-a-GCST90018849	19	55921631	0.045	476116	0.595899	Gastric cancer || id:ebi-a-GCST90018849	TRUE	igd	ebi-gm430-GCST90011316	19	55410263	0.0165619	7.92332e-06	8956	F_Rikenellaceae abundance || id:ebi-gm430-GCST90011316	TRUE	reported	MedicineITLab	TRUE	0.0022238	8956	5.92461e-07	476116	TRUE	1.35035e-05	19.9563
rs11824538	G	A	G	A	0.320636	-0.1372		0.0600125	FALSE	FALSE	ebi-a-GCST90018849	11	78914741	0.094	476116	0.1445	Gastric cancer || id:ebi-a-GCST90018849	TRUE	igd	ebi-gm430-GCST90011539	11	79203696	0.0717747	7.92295e-06	8956	G_Bacteroidales prevalence || id:ebi-gm430-GCST90011539	TRUE	reported	MedicineITLab	TRUE	0.00222381	8956	4.47445e-06	476116	TRUE	2.38249e-05	19.9564
rs6989041	G	A	G	A	0.288609	0.0049		0.149193	FALSE	FALSE	ebi-a-GCST90018849	8	115788548	0.0275	476116	0.8588	Gastric cancer || id:ebi-a-GCST90018849	TRUE	igd	ebi-gm430-GCST90011632	8	114776319	0.0646045	7.92083e-06	8956	OTU99_132 (Bacteroidales) prevalence || id:ebi-gm430-GCST90011632	TRUE	reported	MedicineITLab	TRUE	0.00222387	8956	6.66831e-08	476116	TRUE	1.08352e-05	19.9569
rs66894257	T	C	T	C	-0.265705	0.0203		0.29671	FALSE	FALSE	ebi-a-GCST90018849	19	28905836	0.0193	476116	0.2933	Gastric cancer || id:ebi-a-GCST90018849	TRUE	igd	ebi-gm430-GCST90011525	19	28414929	0.0594767	7.91822e-06	8956	TestASV_47 (Parasutterella) abundance || id:ebi-gm430-GCST90011525	TRUE	reported	MedicineITLab	TRUE	0.00222394	8956	2.32362e-06	476116	TRUE	1.85907e-05	19.9575
rs4616207	G	A	G	A	0.232599	0.0098		0.305966	FALSE	FALSE	ebi-a-GCST90018849	14	38952179	0.0173	476116	0.5714	Gastric cancer || id:ebi-a-GCST90018849	TRUE	igd	ebi-gm430-GCST90011357	14	38482975	0.0520657	7.91729e-06	8956	OTU97_102 (Prevotella) abundance || id:ebi-gm430-GCST90011357	TRUE	reported	MedicineITLab	TRUE	0.00222396	8956	6.73983e-07	476116	TRUE	1.37925e-05	19.9577
rs610593	T	C	T	C	0.195659	-0.0043		0.886153	FALSE	FALSE	ebi-a-GCST90018849	9	13706973	0.0267	476116	0.873	Gastric cancer || id:ebi-a-GCST90018849	TRUE	igd	ebi-gm430-GCST90011427	9	13706974	0.0437959	7.91307e-06	8956	OTU99_121 (Ruminococcaceae) abundance || id:ebi-gm430-GCST90011427	TRUE	reported	MedicineITLab	TRUE	0.00222408	8956	5.44758e-08	476116	TRUE	1.07094e-05	19.9588
rs79062142	T	C	T	C	0.320539	0.0555		0.0592853	FALSE	FALSE	ebi-a-GCST90018849	8	3119374	0.0948	476116	0.558399	Gastric cancer || id:ebi-a-GCST90018849	TRUE	igd	ebi-gm430-GCST90011563	8	3261852	0.0717485	7.91252e-06	8956	OTU97_11 (Parabacteroides) prevalence || id:ebi-gm430-GCST90011563	TRUE	reported	MedicineITLab	TRUE	0.00222409	8956	7.19877e-07	476116	TRUE	1.39473e-05	19.9589
rs13012454	T	C	T	C	0.356305	0.0114		0.191696	FALSE	FALSE	ebi-a-GCST90018849	2	30808488	0.0168	476116	0.4985	Gastric cancer || id:ebi-a-GCST90018849	TRUE	igd	ebi-gm430-GCST90011659	2	30585622	0.0797536	7.91128e-06	8956	OTU99_40 (Proteobacteria) prevalence || id:ebi-gm430-GCST90011659	TRUE	reported	MedicineITLab	TRUE	0.00222412	8956	9.67119e-07	476116	TRUE	1.47714e-05	19.9592
rs916614	C	T	C	T	0.678227	0.0317		0.856537	FALSE	FALSE	ebi-a-GCST90018849	7	126539911	0.0422	476116	0.452701	Gastric cancer || id:ebi-a-GCST90018849	TRUE	igd	ebi-gm430-GCST90011479	7	126899857	0.15181	7.91019e-06	8956	OTU99_94 (Bacteroides) abundance || id:ebi-gm430-GCST90011479	TRUE	reported	MedicineITLab	TRUE	0.00222415	8956	1.18517e-06	476116	TRUE	1.54457e-05	19.9595
rs261571	G	A	G	A	-0.110647	0.0424		0.899872	FALSE	FALSE	ebi-a-GCST90018849	8	97021463	0.0271	476116	0.1179	Gastric cancer || id:ebi-a-GCST90018849	TRUE	igd	ebi-gm430-GCST90011446	8	96009235	0.0247659	7.90642e-06	8956	OTU99_23 (Faecalibacterium) abundance || id:ebi-gm430-GCST90011446	TRUE	reported	MedicineITLab	TRUE	0.00222425	8956	5.14138e-06	476116	TRUE	2.5331e-05	19.9604
rs709549	T	C	T	C	0.204428	0.0009		0.664897	FALSE	FALSE	ebi-a-GCST90018849	3	107076075	0.0197	476116	0.965	Gastric cancer || id:ebi-a-GCST90018849	TRUE	igd	ebi-gm430-GCST90011726	3	107357228	0.0457568	7.90598e-06	8956	TestASV_5 (Bacteroides) prevalence || id:ebi-gm430-GCST90011726	TRUE	reported	MedicineITLab	TRUE	0.00222427	8956	4.38371e-09	476116	TRUE	9.95288e-06	19.9605
rs73593139	G	A	G	A	-0.639215	0.1558		0.0385195	FALSE	FALSE	ebi-a-GCST90018849	20	4808875	0.1175	476116	0.185	Gastric cancer || id:ebi-a-GCST90018849	TRUE	igd	ebi-gm430-GCST90011428	20	4828229	0.143074	7.90532e-06	8956	OTU99_123 (Phascolarctobacterium) abundance || id:ebi-gm430-GCST90011428	TRUE	reported	MedicineITLab	TRUE	0.00222428	8956	3.69272e-06	476116	TRUE	2.19298e-05	19.9606
rs3866990	C	T	C	T	0.123515	-0.0419		0.737499	FALSE	FALSE	ebi-a-GCST90018849	18	3442399	0.0237	476116	0.0772503	Gastric cancer || id:ebi-a-GCST90018849	TRUE	igd	ebi-gm430-GCST90011339	18	3442401	0.0276452	7.90102e-06	8956	G_Porphyromonadaceae abundance || id:ebi-gm430-GCST90011339	TRUE	reported	MedicineITLab	TRUE	0.0022244	8956	6.56474e-06	476116	TRUE	2.85986e-05	19.9617
rs12907670	G	A	G	A	0.243974	0.0142		0.703762	FALSE	FALSE	ebi-a-GCST90018849	15	63742901	0.019	476116	0.4549	Gastric cancer || id:ebi-a-GCST90018849	TRUE	igd	ebi-gm430-GCST90011370	15	63450702	0.0546057	7.89811e-06	8956	OTU97_137 (Catenibacterium) abundance || id:ebi-gm430-GCST90011370	TRUE	reported	MedicineITLab	TRUE	0.00222448	8956	1.17316e-06	476116	TRUE	1.53868e-05	19.9624
rs17407500	C	A	C	A	-0.186139	0.0222		0.274402	FALSE	FALSE	ebi-a-GCST90018849	5	144693842	0.0282	476116	0.4299	Gastric cancer || id:ebi-a-GCST90018849	TRUE	igd	ebi-gm430-GCST90011436	5	145314279	0.0416608	7.89679e-06	8956	OTU99_157 (Barnesiella) abundance || id:ebi-gm430-GCST90011436	TRUE	reported	MedicineITLab	TRUE	0.00222451	8956	1.30166e-06	476116	TRUE	1.57666e-05	19.9627
rs2971113	C	T	C	T	-0.284477	0.0231		0.89225	FALSE	FALSE	ebi-a-GCST90018849	7	10075407	0.0275	476116	0.3995	Gastric cancer || id:ebi-a-GCST90018849	TRUE	igd	ebi-gm430-GCST90011669	7	10035780	0.0636702	7.89614e-06	8956	OTU99_6 (Sutterella) prevalence || id:ebi-gm430-GCST90011669	TRUE	reported	MedicineITLab	TRUE	0.00222453	8956	1.482e-06	476116	TRUE	1.62853e-05	19.9629
rs61887014	T	C	T	C	-0.349568	0.071		0.0776593	FALSE	FALSE	ebi-a-GCST90018849	11	33031238	0.0863	476116	0.4105	Gastric cancer || id:ebi-a-GCST90018849	TRUE	igd	ebi-gm430-GCST90011715	11	33009692	0.0782377	7.89431e-06	8956	TestASV_4 (Alistipes) prevalence || id:ebi-gm430-GCST90011715	TRUE	reported	MedicineITLab	TRUE	0.00222458	8956	1.42162e-06	476116	TRUE	1.61096e-05	19.9633
rs10102398	A	G	A	G	0.367989	-0.009		0.193354	FALSE	FALSE	ebi-a-GCST90018849	8	76670707	0.0178	476116	0.615399	Gastric cancer || id:ebi-a-GCST90018849	TRUE	igd	ebi-gm430-GCST90011379	8	75758472	0.0823597	7.89296e-06	8956	OTU97_173 (Bacteroides) abundance || id:ebi-gm430-GCST90011379	TRUE	reported	MedicineITLab	TRUE	0.00222462	8956	5.3695e-07	476116	TRUE	1.32425e-05	19.9636
rs56375235	C	T	C	T	0.241323	-0.0699		0.0856563	FALSE	FALSE	ebi-a-GCST90018849	11	88015717	0.0798	476116	0.3813	Gastric cancer || id:ebi-a-GCST90018849	TRUE	igd	ebi-gm430-GCST90011683	11	88282549	0.0540106	7.89264e-06	8956	TestASV_10 (Parabacteroides) prevalence || id:ebi-gm430-GCST90011683	TRUE	reported	MedicineITLab	TRUE	0.00222462	8956	1.61152e-06	476116	TRUE	1.66416e-05	19.9637
rs8025510	A	G	A	G	0.269974	-0.0013		0.122309	FALSE	FALSE	ebi-a-GCST90018849	15	24040865	0.0274	476116	0.9628	Gastric cancer || id:ebi-a-GCST90018849	TRUE	igd	ebi-gm430-GCST90011541	15	23795718	0.0604225	7.89161e-06	8956	G_Barnesiella prevalence || id:ebi-gm430-GCST90011541	TRUE	reported	MedicineITLab	TRUE	0.00222465	8956	4.72797e-09	476116	TRUE	9.94615e-06	19.9639
rs117293213	T	C	T	C	0.444416	0.0772		0.0345081	FALSE	FALSE	ebi-a-GCST90018849	12	122724004	0.0775	476116	0.3192	Gastric cancer || id:ebi-a-GCST90018849	TRUE	igd	ebi-gm430-GCST90011659	12	122239457	0.0994639	7.8914e-06	8956	OTU99_40 (Proteobacteria) prevalence || id:ebi-gm430-GCST90011659	TRUE	reported	MedicineITLab	TRUE	0.00222466	8956	2.0841e-06	476116	TRUE	1.79108e-05	19.964
rs9345312	G	A	G	A	-0.137925	0.0194		0.22033	FALSE	FALSE	ebi-a-GCST90018849	6	93691764	0.0185	476116	0.2946	Gastric cancer || id:ebi-a-GCST90018849	TRUE	igd	ebi-gm430-GCST90011305	6	92982046	0.030868	7.88748e-06	8956	C_Clostridia abundance || id:ebi-gm430-GCST90011305	TRUE	reported	MedicineITLab	TRUE	0.00222476	8956	2.30966e-06	476116	TRUE	1.84863e-05	19.9649
rs493293	T	C	T	C	0.236426	0.0052		0.754081	FALSE	FALSE	ebi-a-GCST90018849	4	176176194	0.0168	476116	0.755099	Gastric cancer || id:ebi-a-GCST90018849	TRUE	igd	ebi-gm430-GCST90011631	4	175255043	0.0529122	7.88545e-06	8956	OTU99_13 (Subdoligranulum) prevalence || id:ebi-gm430-GCST90011631	TRUE	reported	MedicineITLab	TRUE	0.00222482	8956	2.01223e-07	476116	TRUE	1.17109e-05	19.9654
rs74588682	G	T	G	T	0.516766	0.0498		0.0653534	FALSE	FALSE	ebi-a-GCST90018849	18	28787126	0.0353	476116	0.1584	Gastric cancer || id:ebi-a-GCST90018849	TRUE	igd	ebi-gm430-GCST90011714	18	31207163	0.115652	7.8853e-06	8956	TestASV_39 (Bacteroides) prevalence || id:ebi-gm430-GCST90011714	TRUE	reported	MedicineITLab	TRUE	0.00222482	8956	4.18019e-06	476116	TRUE	2.30294e-05	19.9655
rs67245770	T	G	T	G	0.238189	-0.0134		0.314216	FALSE	FALSE	ebi-a-GCST90018849	2	205909703	0.016	476116	0.404	Gastric cancer || id:ebi-a-GCST90018849	TRUE	igd	ebi-gm430-GCST90011608	2	205044980	0.0533054	7.88162e-06	8956	OTU97_65 (Parabacteroides) prevalence || id:ebi-gm430-GCST90011608	TRUE	reported	MedicineITLab	TRUE	0.00222492	8956	1.47319e-06	476116	TRUE	1.62317e-05	19.9664
rs6996285	C	A	C	A	-0.169621	-0.0328		0.319009	FALSE	FALSE	ebi-a-GCST90018849	8	71340513	0.0477	476116	0.4912	Gastric cancer || id:ebi-a-GCST90018849	TRUE	igd	ebi-gm430-GCST90011360	8	70428278	0.0379599	7.87974e-06	8956	OTU97_108 (Phascolarctobacterium) abundance || id:ebi-gm430-GCST90011360	TRUE	reported	MedicineITLab	TRUE	0.00222497	8956	9.93115e-07	476116	TRUE	1.47972e-05	19.9668
rs250656	C	T	C	T	-0.374644	-0.0064		0.183329	FALSE	FALSE	ebi-a-GCST90018849	5	125248978	0.0172	476116	0.708	Gastric cancer || id:ebi-a-GCST90018849	TRUE	igd	ebi-gm430-GCST90011616	5	125913285	0.0838415	7.87763e-06	8956	OTU97_86 (Phascolarctobacterium) prevalence || id:ebi-gm430-GCST90011616	TRUE	reported	MedicineITLab	TRUE	0.00222503	8956	2.90798e-07	476116	TRUE	1.2165e-05	19.9673
rs7163960	G	T	G	T	0.342451	0.0262		0.529005	FALSE	FALSE	ebi-a-GCST90018849	15	46835904	0.0213	476116	0.2184	Gastric cancer || id:ebi-a-GCST90018849	TRUE	igd	ebi-gm430-GCST90011386	15	46543706	0.0766361	7.87591e-06	8956	OTU97_257 (Mitsuokella) abundance || id:ebi-gm430-GCST90011386	TRUE	reported	MedicineITLab	TRUE	0.00222508	8956	3.17783e-06	476116	TRUE	2.06174e-05	19.9678
rs113253983	T	C	T	C	0.563825	-0.0674		0.108671	FALSE	FALSE	ebi-a-GCST90018849	7	48647728	0.0724	476116	0.3519	Gastric cancer || id:ebi-a-GCST90018849	TRUE	igd	ebi-gm430-GCST90011503	7	48608132	0.126176	7.87429e-06	8956	TestASV_26 (Phascolarctobacterium) abundance || id:ebi-gm430-GCST90011503	TRUE	reported	MedicineITLab	TRUE	0.00222512	8956	1.82025e-06	476116	TRUE	1.71743e-05	19.9682
rs6087960	A	G	A	G	-0.344271	-0.0124		0.103193	FALSE	FALSE	ebi-a-GCST90018849	20	31240219	0.0254	476116	0.625801	Gastric cancer || id:ebi-a-GCST90018849	TRUE	igd	ebi-gm430-GCST90011387	20	32652417	0.0770409	7.87036e-06	8956	OTU97_26 (Parasutterella) abundance || id:ebi-gm430-GCST90011387	TRUE	reported	MedicineITLab	TRUE	0.00222523	8956	5.0057e-07	476116	TRUE	1.30638e-05	19.9691
rs62349074	A	G	A	G	1.08152	-0.0446		0.051214	FALSE	FALSE	ebi-a-GCST90018849	5	29931642	0.1014	476116	0.660201	Gastric cancer || id:ebi-a-GCST90018849	TRUE	igd	ebi-gm430-GCST90011608	5	29931535	0.242023	7.8701e-06	8956	OTU97_65 (Parabacteroides) prevalence || id:ebi-gm430-GCST90011608	TRUE	reported	MedicineITLab	TRUE	0.00222523	8956	4.06334e-07	476116	TRUE	1.26769e-05	19.9692
rs2841370	G	A	G	A	0.379918	0.0528		0.651709	FALSE	FALSE	ebi-a-GCST90018849	1	238847708	0.0466	476116	0.2572	Gastric cancer || id:ebi-a-GCST90018849	TRUE	igd	ebi-gm430-GCST90011465	1	238684408	0.0850164	7.86749e-06	8956	OTU99_558 (Bacteroidales) abundance || id:ebi-gm430-GCST90011465	TRUE	reported	MedicineITLab	TRUE	0.0022253	8956	2.6964e-06	476116	TRUE	1.94161e-05	19.9698
rs4868152	T	C	T	C	0.37109	-0.0199		0.100988	FALSE	FALSE	ebi-a-GCST90018849	5	171680654	0.0513	476116	0.698101	Gastric cancer || id:ebi-a-GCST90018849	TRUE	igd	ebi-gm430-GCST90011417	5	172253650	0.083041	7.86747e-06	8956	OTU97_95 (Cytophagales) abundance || id:ebi-gm430-GCST90011417	TRUE	reported	MedicineITLab	TRUE	0.0022253	8956	3.16053e-07	476116	TRUE	1.227e-05	19.9698
rs72801130	T	G	T	G	-0.381121	-0.0056		0.271487	FALSE	FALSE	ebi-a-GCST90018849	16	85562380	0.0201	476116	0.7819	Gastric cancer || id:ebi-a-GCST90018849	TRUE	igd	ebi-gm430-GCST90011524	16	85528774	0.085282	7.86048e-06	8956	TestASV_46 (Sutterella) abundance || id:ebi-gm430-GCST90011524	TRUE	reported	MedicineITLab	TRUE	0.00222549	8956	1.63032e-07	476116	TRUE	1.14517e-05	19.9715
rs79700144	A	G	A	G	0.440326	-0.0496		0.0668183	FALSE	FALSE	ebi-a-GCST90018849	11	11602617	0.0628	476116	0.4297	Gastric cancer || id:ebi-a-GCST90018849	TRUE	igd	ebi-gm430-GCST90011677	11	11581070	0.0985293	7.85929e-06	8956	OTU99_85 (Alistipes) prevalence || id:ebi-gm430-GCST90011677	TRUE	reported	MedicineITLab	TRUE	0.00222552	8956	1.31018e-06	476116	TRUE	1.57197e-05	19.9718
rs11162962	C	T	C	T	0.275814	0.0269		0.261137	FALSE	FALSE	ebi-a-GCST90018849	1	80717516	0.0164	476116	0.1019	Gastric cancer || id:ebi-a-GCST90018849	TRUE	igd	ebi-gm430-GCST90011397	1	80251831	0.0617168	7.85781e-06	8956	OTU97_39 (Proteobacteria) abundance || id:ebi-gm430-GCST90011397	TRUE	reported	MedicineITLab	TRUE	0.00222556	8956	5.65072e-06	476116	TRUE	2.63568e-05	19.9722
rs62325018	G	A	G	A	-0.41123	0.02		0.0594473	FALSE	FALSE	ebi-a-GCST90018849	4	162325338	0.0948	476116	0.8329	Gastric cancer || id:ebi-a-GCST90018849	TRUE	igd	ebi-gm430-GCST90011403	4	161404186	0.0920167	7.85546e-06	8956	OTU97_53 (Bacteroides) abundance || id:ebi-gm430-GCST90011403	TRUE	reported	MedicineITLab	TRUE	0.00222563	8956	9.34829e-08	476116	TRUE	1.09709e-05	19.9727
rs10206320	G	T	G	T	-0.0708394	0.0686		0.435472	FALSE	FALSE	ebi-a-GCST90018849	2	223706046	0.0542	476116	0.2062	Gastric cancer || id:ebi-a-GCST90018849	TRUE	igd	ebi-gm430-GCST90011319	2	222841328	0.0158501	7.84588e-06	8956	G_Alistipes abundance || id:ebi-gm430-GCST90011319	TRUE	reported	MedicineITLab	TRUE	0.00222589	8956	3.36463e-06	476116	TRUE	2.09925e-05	19.9751
rs56385335	C	T	C	T	0.283742	-0.0046		0.19518	FALSE	FALSE	ebi-a-GCST90018849	5	95123308	0.0246	476116	0.8521	Gastric cancer || id:ebi-a-GCST90018849	TRUE	igd	ebi-gm430-GCST90011636	5	95787604	0.0634862	7.84586e-06	8956	OTU99_155 (Butyrivibrio) prevalence || id:ebi-gm430-GCST90011636	TRUE	reported	MedicineITLab	TRUE	0.00222589	8956	7.34403e-08	476116	TRUE	1.07945e-05	19.9751
rs8048010	A	G	A	G	-0.248185	-0.0094		0.533389	FALSE	FALSE	ebi-a-GCST90018849	16	79197671	0.0177	476116	0.5955	Gastric cancer || id:ebi-a-GCST90018849	TRUE	igd	ebi-gm430-GCST90011659	16	79163774	0.0555304	7.8458e-06	8956	OTU99_40 (Proteobacteria) prevalence || id:ebi-gm430-GCST90011659	TRUE	reported	MedicineITLab	TRUE	0.00222589	8956	5.92377e-07	476116	TRUE	1.33756e-05	19.9751
rs10987504	G	T	G	T	-0.105017	0.0142		0.612884	FALSE	FALSE	ebi-a-GCST90018849	9	129613454	0.0158	476116	0.3698	Gastric cancer || id:ebi-a-GCST90018849	TRUE	igd	ebi-gm430-GCST90011530	9	126851175	0.023497	7.84538e-06	8956	TestASV_7 (Bacteroides) abundance || id:ebi-gm430-GCST90011530	TRUE	reported	MedicineITLab	TRUE	0.0022259	8956	1.69649e-06	476116	TRUE	1.67794e-05	19.9752
rs2898139	G	A	G	A	-0.0780789	-0.012		0.584745	FALSE	FALSE	ebi-a-GCST90018849	21	29388938	0.0164	476116	0.4621	Gastric cancer || id:ebi-a-GCST90018849	TRUE	igd	ebi-gm430-GCST90011354	21	28016619	0.0174694	7.84144e-06	8956	OTU97_1 (Bacteroides) abundance || id:ebi-gm430-GCST90011354	TRUE	reported	MedicineITLab	TRUE	0.00222601	8956	1.12451e-06	476116	TRUE	1.5134e-05	19.9761
rs79020735	A	G	A	G	0.467196	-0.1067		0.0782847	FALSE	FALSE	ebi-a-GCST90018849	7	104130830	0.0825	476116	0.1958	Gastric cancer || id:ebi-a-GCST90018849	TRUE	igd	ebi-gm430-GCST90011606	7	104490382	0.104527	7.83609e-06	8956	OTU97_58 (Sutterellaceae) prevalence || id:ebi-gm430-GCST90011606	TRUE	reported	MedicineITLab	TRUE	0.00222615	8956	3.51325e-06	476116	TRUE	2.13225e-05	19.9774
rs79020735	A	G	A	G	0.467196	-0.1067		0.0782847	FALSE	FALSE	ebi-a-GCST90018849	7	104130830	0.0825	476116	0.1958	Gastric cancer || id:ebi-a-GCST90018849	TRUE	igd	ebi-gm430-GCST90011671	7	104490382	0.104527	7.83609e-06	8956	OTU99_65 (Sutterellaceae) prevalence || id:ebi-gm430-GCST90011671	TRUE	reported	MedicineITLab	TRUE	0.00222615	8956	3.51325e-06	476116	TRUE	2.13225e-05	19.9774
rs779732	G	A	G	A	0.16706	-0.0293		0.346257	FALSE	FALSE	ebi-a-GCST90018849	3	7527768	0.018	476116	0.1029	Gastric cancer || id:ebi-a-GCST90018849	TRUE	igd	ebi-gm430-GCST90011539	3	7486081	0.0373761	7.83271e-06	8956	G_Bacteroidales prevalence || id:ebi-gm430-GCST90011539	TRUE	reported	MedicineITLab	TRUE	0.00222625	8956	5.56515e-06	476116	TRUE	2.6082e-05	19.9783
rs34753655	G	A	G	A	-0.12326	0.0384		0.104866	FALSE	FALSE	ebi-a-GCST90018849	4	165305548	0.0353	476116	0.2767	Gastric cancer || id:ebi-a-GCST90018849	TRUE	igd	ebi-gm430-GCST90011443	4	164384396	0.0275756	7.82601e-06	8956	OTU99_2 (Bacteroides) abundance || id:ebi-gm430-GCST90011443	TRUE	reported	MedicineITLab	TRUE	0.00222643	8956	2.48543e-06	476116	TRUE	1.87933e-05	19.9799
rs7518426	G	A	G	A	-0.748445	-0.0124		0.927132	FALSE	FALSE	ebi-a-GCST90018849	1	207004069	0.0265	476116	0.6392	Gastric cancer || id:ebi-a-GCST90018849	TRUE	igd	ebi-gm430-GCST90011521	1	206830724	0.167432	7.81699e-06	8956	TestASV_43 (Parasutterella) abundance || id:ebi-gm430-GCST90011521	TRUE	reported	MedicineITLab	TRUE	0.00222667	8956	4.59876e-07	476116	TRUE	1.28158e-05	19.9821
rs80298534	C	T	C	T	0.419712	0.0606		0.0773187	FALSE	FALSE	ebi-a-GCST90018849	7	114014947	0.0829	476116	0.4651	Gastric cancer || id:ebi-a-GCST90018849	TRUE	igd	ebi-gm430-GCST90011698	7	114374892	0.0938905	7.81376e-06	8956	TestASV_24 (Bacteroides) prevalence || id:ebi-gm430-GCST90011698	TRUE	reported	MedicineITLab	TRUE	0.00222676	8956	1.12234e-06	476116	TRUE	1.50761e-05	19.9829
rs12760919	T	C	T	C	-0.14818	-0.0134		0.472331	FALSE	FALSE	ebi-a-GCST90018849	1	164675868	0.0158	476116	0.3977	Gastric cancer || id:ebi-a-GCST90018849	TRUE	igd	ebi-gm430-GCST90011599	1	164706631	0.0331478	7.81187e-06	8956	OTU97_4 (Alistipes) prevalence || id:ebi-gm430-GCST90011599	TRUE	reported	MedicineITLab	TRUE	0.00222681	8956	1.51072e-06	476116	TRUE	1.61993e-05	19.9834
rs34753655	G	A	G	A	-0.123271	0.0384		0.104866	FALSE	FALSE	ebi-a-GCST90018849	4	165305548	0.0353	476116	0.2767	Gastric cancer || id:ebi-a-GCST90018849	TRUE	igd	ebi-gm430-GCST90011381	4	164384396	0.0275755	7.81143e-06	8956	OTU97_2 (Bacteroides) abundance || id:ebi-gm430-GCST90011381	TRUE	reported	MedicineITLab	TRUE	0.00222682	8956	2.48543e-06	476116	TRUE	1.876e-05	19.9835
rs67007643	T	C	T	C	0.0993835	0.0343		0.273392	FALSE	FALSE	ebi-a-GCST90018849	15	99610980	0.0175	476116	0.0500599	Gastric cancer || id:ebi-a-GCST90018849	TRUE	igd	ebi-gm430-GCST90011439	15	99067751	0.0222317	7.80938e-06	8956	OTU99_17 (Parabacteroides) abundance || id:ebi-gm430-GCST90011439	TRUE	reported	MedicineITLab	TRUE	0.00222688	8956	8.06859e-06	476116	TRUE	3.17241e-05	19.984
rs4607648	G	A	G	A	-0.239404	0.0267		0.729948	FALSE	FALSE	ebi-a-GCST90018849	8	114391288	0.0182	476116	0.1424	Gastric cancer || id:ebi-a-GCST90018849	TRUE	igd	ebi-gm430-GCST90011522	8	113379059	0.053553	7.80675e-06	8956	TestASV_44 (Parasutterella) abundance || id:ebi-gm430-GCST90011522	TRUE	reported	MedicineITLab	TRUE	0.00222695	8956	4.5203e-06	476116	TRUE	2.36021e-05	19.9846
rs7716494	T	C	T	C	0.186968	-0.0239		0.175804	FALSE	FALSE	ebi-a-GCST90018849	5	31921511	0.0261	476116	0.3612	Gastric cancer || id:ebi-a-GCST90018849	TRUE	igd	ebi-gm430-GCST90011563	5	31921405	0.0418218	7.80056e-06	8956	OTU97_11 (Parabacteroides) prevalence || id:ebi-gm430-GCST90011563	TRUE	reported	MedicineITLab	TRUE	0.00222712	8956	1.76118e-06	476116	TRUE	1.68625e-05	19.9861
rs78143191	A	C	A	C	-0.13141	0.0431		0.0843445	FALSE	FALSE	ebi-a-GCST90018849	5	5845768	0.0278	476116	0.1213	Gastric cancer || id:ebi-a-GCST90018849	TRUE	igd	ebi-gm430-GCST90011316	5	5845655	0.029392	7.7879e-06	8956	F_Rikenellaceae abundance || id:ebi-gm430-GCST90011316	TRUE	reported	MedicineITLab	TRUE	0.00222746	8956	5.04838e-06	476116	TRUE	2.47619e-05	19.9892
rs78003444	A	G	A	G	0.235928	-0.0141		0.119332	FALSE	FALSE	ebi-a-GCST90018849	2	202557374	0.0212	476116	0.5068	Gastric cancer || id:ebi-a-GCST90018849	TRUE	igd	ebi-gm430-GCST90011416	2	201692651	0.052769	7.78702e-06	8956	OTU97_9 (Alistipes) abundance || id:ebi-gm430-GCST90011416	TRUE	reported	MedicineITLab	TRUE	0.00222749	8956	9.29084e-07	476116	TRUE	1.44275e-05	19.9895
rs3796920	G	A	G	A	0.181697	-0.018		0.105591	FALSE	FALSE	ebi-a-GCST90018849	4	106544526	0.0374	476116	0.6308	Gastric cancer || id:ebi-a-GCST90018849	TRUE	igd	ebi-gm430-GCST90011464	4	105623369	0.0406387	7.78436e-06	8956	OTU99_55 (Barnesiella) abundance || id:ebi-gm430-GCST90011464	TRUE	reported	MedicineITLab	TRUE	0.00222756	8956	4.86509e-07	476116	TRUE	1.28704e-05	19.9901
rs799527	C	T	C	T	-0.105887	0.0051		0.575593	FALSE	FALSE	ebi-a-GCST90018849	13	32502729	0.0157	476116	0.746899	Gastric cancer || id:ebi-a-GCST90018849	TRUE	igd	ebi-gm430-GCST90011528	13	31928592	0.0236827	7.78275e-06	8956	TestASV_5 (Bacteroides) abundance || id:ebi-gm430-GCST90011528	TRUE	reported	MedicineITLab	TRUE	0.00222761	8956	2.21631e-07	476116	TRUE	1.16737e-05	19.9905
rs7241339	T	C	T	C	-0.253836	0.0034		0.556152	FALSE	FALSE	ebi-a-GCST90018849	18	72981759	0.0161	476116	0.8312	Gastric cancer || id:ebi-a-GCST90018849	TRUE	igd	ebi-gm430-GCST90011356	18	75269804	0.0567717	7.77898e-06	8956	OTU97_101 (Sutterella) abundance || id:ebi-gm430-GCST90011356	TRUE	reported	MedicineITLab	TRUE	0.00222771	8956	9.36688e-08	476116	TRUE	1.08681e-05	19.9914
rs1482635	G	A	G	A	-0.492384	0.1832		0.95479	FALSE	FALSE	ebi-a-GCST90018849	3	83041241	0.1086	476116	0.0917994	Gastric cancer || id:ebi-a-GCST90018849	TRUE	igd	ebi-gm430-GCST90011557	3	82992090	0.110122	7.77593e-06	8956	OTU97_101 (Sutterella) prevalence || id:ebi-gm430-GCST90011557	TRUE	reported	MedicineITLab	TRUE	0.00222779	8956	5.97692e-06	476116	TRUE	2.68415e-05	19.9922
rs1482635	G	A	G	A	-0.492384	0.1832		0.95479	FALSE	FALSE	ebi-a-GCST90018849	3	83041241	0.1086	476116	0.0917994	Gastric cancer || id:ebi-a-GCST90018849	TRUE	igd	ebi-gm430-GCST90011625	3	82992090	0.110122	7.77593e-06	8956	OTU99_116 (Sutterella) prevalence || id:ebi-gm430-GCST90011625	TRUE	reported	MedicineITLab	TRUE	0.00222779	8956	5.97692e-06	476116	TRUE	2.68415e-05	19.9922
rs6133067	T	C	T	C	-0.226191	0.0879		0.246601	FALSE	FALSE	ebi-a-GCST90018849	20	3839754	0.0683	476116	0.1985	Gastric cancer || id:ebi-a-GCST90018849	TRUE	igd	ebi-gm430-GCST90011363	20	3859107	0.0505872	7.77436e-06	8956	OTU97_113 (Bacteroidales) abundance || id:ebi-gm430-GCST90011363	TRUE	reported	MedicineITLab	TRUE	0.00222783	8956	3.47876e-06	476116	TRUE	2.10821e-05	19.9926
rs55771220	C	T	C	T	-0.163813	-0.0398		0.166432	FALSE	FALSE	ebi-a-GCST90018849	17	32172927	0.0258	476116	0.1227	Gastric cancer || id:ebi-a-GCST90018849	TRUE	igd	ebi-gm430-GCST90011403	17	33845908	0.0366361	7.77291e-06	8956	OTU97_53 (Bacteroides) abundance || id:ebi-gm430-GCST90011403	TRUE	reported	MedicineITLab	TRUE	0.00222787	8956	4.9982e-06	476116	TRUE	2.46025e-05	19.9929
rs73359005	A	G	A	G	-0.423576	-0.0034		0.251111	FALSE	FALSE	ebi-a-GCST90018849	8	135795757	0.0184	476116	0.8548	Gastric cancer || id:ebi-a-GCST90018849	TRUE	igd	ebi-gm430-GCST90011503	8	134783514	0.0947301	7.77097e-06	8956	TestASV_26 (Phascolarctobacterium) abundance || id:ebi-gm430-GCST90011503	TRUE	reported	MedicineITLab	TRUE	0.00222793	8956	7.17152e-08	476116	TRUE	1.06792e-05	19.9934
rs77938731	T	G	T	G	-1.29503	-0.0499		0.0380762	FALSE	FALSE	ebi-a-GCST90018849	4	161270584	0.1189	476116	0.674401	Gastric cancer || id:ebi-a-GCST90018849	TRUE	igd	ebi-gm430-GCST90011516	4	160349432	0.289623	7.76936e-06	8956	TestASV_38 (Ruminococcus) abundance || id:ebi-gm430-GCST90011516	TRUE	reported	MedicineITLab	TRUE	0.00222797	8956	3.69936e-07	476116	TRUE	1.23637e-05	19.9938
rs114869763	T	C	T	C	0.545676	-0.1479		0.0753309	FALSE	FALSE	ebi-a-GCST90018849	2	140865323	0.0863	476116	0.0866204	Gastric cancer || id:ebi-a-GCST90018849	TRUE	igd	ebi-gm430-GCST90011396	2	140107754	0.122033	7.76613e-06	8956	OTU97_38 (Alphaproteobacteria) abundance || id:ebi-gm430-GCST90011396	TRUE	reported	MedicineITLab	TRUE	0.00222806	8956	6.16881e-06	476116	TRUE	2.72453e-05	19.9946
rs6026837	T	G	T	G	-0.109076	-0.0423		0.245326	FALSE	FALSE	ebi-a-GCST90018849	20	57952403	0.0213	476116	0.0469105	Gastric cancer || id:ebi-a-GCST90018849	TRUE	igd	ebi-gm430-GCST90011422	20	59377348	0.0243933	7.76496e-06	8956	OTU99_11 (Parabacteroides) abundance || id:ebi-gm430-GCST90011422	TRUE	reported	MedicineITLab	TRUE	0.00222809	8956	8.28337e-06	476116	TRUE	3.20471e-05	19.9949
rs2126635	C	T	C	T	0.112609	0.0261		0.797319	FALSE	FALSE	ebi-a-GCST90018849	4	22434907	0.0214	476116	0.2229	Gastric cancer || id:ebi-a-GCST90018849	TRUE	igd	ebi-gm430-GCST90011474	4	22433284	0.0251834	7.76446e-06	8956	OTU99_8 (Ruminococcaceae) abundance || id:ebi-gm430-GCST90011474	TRUE	reported	MedicineITLab	TRUE	0.00222811	8956	3.12422e-06	476116	TRUE	2.02126e-05	19.995
rs73144769	A	G	A	G	0.467283	0.0077		0.128245	FALSE	FALSE	ebi-a-GCST90018849	3	143135386	0.0206	476116	0.710101	Gastric cancer || id:ebi-a-GCST90018849	TRUE	igd	ebi-gm430-GCST90011692	3	143416544	0.1045	7.76387e-06	8956	TestASV_19 (Prevotella) prevalence || id:ebi-gm430-GCST90011692	TRUE	reported	MedicineITLab	TRUE	0.00222812	8956	2.93451e-07	476116	TRUE	1.20071e-05	19.9952
rs7311934	G	A	G	A	0.158044	-0.0159		0.53451	FALSE	FALSE	ebi-a-GCST90018849	12	5637730	0.017	476116	0.3499	Gastric cancer || id:ebi-a-GCST90018849	TRUE	igd	ebi-gm430-GCST90011614	12	5528564	0.0353424	7.7564e-06	8956	OTU97_80 (Ruminococcus) prevalence || id:ebi-gm430-GCST90011614	TRUE	reported	MedicineITLab	TRUE	0.00222833	8956	1.83732e-06	476116	TRUE	1.6974e-05	19.997
rs2158668	C	T	C	T	0.283137	0.0211		0.709088	FALSE	FALSE	ebi-a-GCST90018849	7	139637731	0.0184	476116	0.2515	Gastric cancer || id:ebi-a-GCST90018849	TRUE	igd	ebi-gm430-GCST90011635	7	139937932	0.0633159	7.75612e-06	8956	OTU99_150 (Prevotella) prevalence || id:ebi-gm430-GCST90011635	TRUE	reported	MedicineITLab	TRUE	0.00222833	8956	2.76196e-06	476116	TRUE	1.93156e-05	19.9971
rs61822214	C	T	C	T	-0.211627	-0.037		0.381085	FALSE	FALSE	ebi-a-GCST90018849	1	209817214	0.0461	476116	0.4215	Gastric cancer || id:ebi-a-GCST90018849	TRUE	igd	ebi-gm430-GCST90011500	1	209643869	0.0473238	7.75317e-06	8956	TestASV_23 (Barnesiella) abundance || id:ebi-gm430-GCST90011500	TRUE	reported	MedicineITLab	TRUE	0.00222841	8956	1.35298e-06	476116	TRUE	1.56388e-05	19.9978
rs12516571	C	T	C	T	0.14758	-0.0359		0.234816	FALSE	FALSE	ebi-a-GCST90018849	5	168572955	0.0213	476116	0.0911507	Gastric cancer || id:ebi-a-GCST90018849	TRUE	igd	ebi-gm430-GCST90011464	5	169145950	0.0330015	7.75253e-06	8956	OTU99_55 (Barnesiella) abundance || id:ebi-gm430-GCST90011464	TRUE	reported	MedicineITLab	TRUE	0.00222843	8956	5.96645e-06	476116	TRUE	2.67423e-05	19.9979
rs146451825	T	C	T	C	0.974259	-0.0444		0.049727	FALSE	FALSE	ebi-a-GCST90018849	5	112984655	0.1039	476116	0.669	Gastric cancer || id:ebi-a-GCST90018849	TRUE	igd	ebi-gm430-GCST90011510	5	113648958	0.21786	7.7512e-06	8956	TestASV_32 (Ruminococcaceae) abundance || id:ebi-gm430-GCST90011510	TRUE	reported	MedicineITLab	TRUE	0.00222847	8956	3.83552e-07	476116	TRUE	1.23946e-05	19.9983
rs35263277	T	G	T	G	-0.165328	-0.0104		0.303063	FALSE	FALSE	ebi-a-GCST90018849	1	188309697	0.0159	476116	0.5144	Gastric cancer || id:ebi-a-GCST90018849	TRUE	igd	ebi-gm430-GCST90011535	1	188340566	0.0369682	7.74351e-06	8956	F_Acidaminococcaceae prevalence || id:ebi-gm430-GCST90011535	TRUE	reported	MedicineITLab	TRUE	0.00222868	8956	8.98589e-07	476116	TRUE	1.42526e-05	20.0002
rs10011636	C	T	C	T	0.40555	0.0135		0.104961	FALSE	FALSE	ebi-a-GCST90018849	4	180063431	0.0186	476116	0.4662	Gastric cancer || id:ebi-a-GCST90018849	TRUE	igd	ebi-gm430-GCST90011639	4	179142277	0.0906824	7.74168e-06	8956	OTU99_166 (Prevotella) prevalence || id:ebi-gm430-GCST90011639	TRUE	reported	MedicineITLab	TRUE	0.00222873	8956	1.10645e-06	476116	TRUE	1.48947e-05	20.0006
rs3771426	G	A	G	A	0.306449	0.0256		0.149038	FALSE	FALSE	ebi-a-GCST90018849	2	70957503	0.0206	476116	0.2137	Gastric cancer || id:ebi-a-GCST90018849	TRUE	igd	ebi-gm430-GCST90011467	2	70730371	0.0685216	7.73853e-06	8956	OTU99_59 (Prevotella) abundance || id:ebi-gm430-GCST90011467	TRUE	reported	MedicineITLab	TRUE	0.00222882	8956	3.24364e-06	476116	TRUE	2.04336e-05	20.0014
rs635346	A	G	A	G	0.203248	0.0294		0.403618	FALSE	FALSE	ebi-a-GCST90018849	11	125818405	0.0161	476116	0.0681397	Gastric cancer || id:ebi-a-GCST90018849	TRUE	igd	ebi-gm430-GCST90011639	11	125948510	0.0454449	7.73484e-06	8956	OTU99_166 (Prevotella) prevalence || id:ebi-gm430-GCST90011639	TRUE	reported	MedicineITLab	TRUE	0.00222892	8956	7.00372e-06	476116	TRUE	2.90299e-05	20.0023
rs10187705	T	C	T	C	0.243206	0.026		0.543714	FALSE	FALSE	ebi-a-GCST90018849	2	60283805	0.0549	476116	0.6357	Gastric cancer || id:ebi-a-GCST90018849	TRUE	igd	ebi-gm430-GCST90011674	2	60056670	0.0543786	7.73278e-06	8956	OTU99_78 (Clostridiales) prevalence || id:ebi-gm430-GCST90011674	TRUE	reported	MedicineITLab	TRUE	0.00222897	8956	4.71076e-07	476116	TRUE	1.27269e-05	20.0028
rs10983912	T	C	T	C	0.309662	0.0415		0.262727	FALSE	FALSE	ebi-a-GCST90018849	9	120958897	0.0507	476116	0.4131	Gastric cancer || id:ebi-a-GCST90018849	TRUE	igd	ebi-gm430-GCST90011585	9	118196619	0.0692374	7.732e-06	8956	OTU97_235 (Phascolarctobacterium) prevalence || id:ebi-gm430-GCST90011585	TRUE	reported	MedicineITLab	TRUE	0.002229	8956	1.40724e-06	476116	TRUE	1.57516e-05	20.003
rs10983912	T	C	T	C	0.309662	0.0415		0.262727	FALSE	FALSE	ebi-a-GCST90018849	9	120958897	0.0507	476116	0.4131	Gastric cancer || id:ebi-a-GCST90018849	TRUE	igd	ebi-gm430-GCST90011651	9	118196619	0.0692374	7.732e-06	8956	OTU99_298 (Phascolarctobacterium) prevalence || id:ebi-gm430-GCST90011651	TRUE	reported	MedicineITLab	TRUE	0.002229	8956	1.40724e-06	476116	TRUE	1.57516e-05	20.003
rs7680738	T	C	T	C	-0.304806	-0.0174		0.175294	FALSE	FALSE	ebi-a-GCST90018849	4	26306354	0.0174	476116	0.3153	Gastric cancer || id:ebi-a-GCST90018849	TRUE	igd	ebi-gm430-GCST90011365	4	26304732	0.0681505	7.72957e-06	8956	OTU97_119 (Desulfovibrio) abundance || id:ebi-gm430-GCST90011365	TRUE	reported	MedicineITLab	TRUE	0.00222906	8956	2.10033e-06	476116	TRUE	1.76021e-05	20.0036
rs12416371	A	G	A	G	0.369057	-0.0139		0.138207	FALSE	FALSE	ebi-a-GCST90018849	10	130045635	0.0215	476116	0.515901	Gastric cancer || id:ebi-a-GCST90018849	TRUE	igd	ebi-gm430-GCST90011673	10	128247371	0.0825161	7.72948e-06	8956	OTU99_72 (Parabacteroides) prevalence || id:ebi-gm430-GCST90011673	TRUE	reported	MedicineITLab	TRUE	0.00222907	8956	8.77893e-07	476116	TRUE	1.41612e-05	20.0036
rs10767157	G	T	G	T	0.3717	0.0357		0.731693	FALSE	FALSE	ebi-a-GCST90018849	11	3521620	0.0506	476116	0.48	Gastric cancer || id:ebi-a-GCST90018849	TRUE	igd	ebi-gm430-GCST90011570	11	3500390	0.083107	7.72915e-06	8956	OTU97_130 (Butyrivibrio) prevalence || id:ebi-gm430-GCST90011570	TRUE	reported	MedicineITLab	TRUE	0.00222907	8956	1.0455e-06	476116	TRUE	1.46866e-05	20.0037
rs72627419	T	C	T	C	-0.19342	-0.0079		0.12339	FALSE	FALSE	ebi-a-GCST90018849	2	101471941	0.018	476116	0.6603	Gastric cancer || id:ebi-a-GCST90018849	TRUE	igd	ebi-gm430-GCST90011350	2	100855479	0.043246	7.72881e-06	8956	O_Clostridiales abundance || id:ebi-gm430-GCST90011350	TRUE	reported	MedicineITLab	TRUE	0.00222908	8956	4.04574e-07	476116	TRUE	1.2449e-05	20.0038
rs60753648	T	C	T	C	0.120873	0.0101		0.136518	FALSE	FALSE	ebi-a-GCST90018849	8	79887764	0.0234	476116	0.6645	Gastric cancer || id:ebi-a-GCST90018849	TRUE	igd	ebi-gm430-GCST90011496	8	78975529	0.0270248	7.72465e-06	8956	TestASV_2 (Bacteroides) abundance || id:ebi-gm430-GCST90011496	TRUE	reported	MedicineITLab	TRUE	0.0022292	8956	3.91291e-07	476116	TRUE	1.23864e-05	20.0048
rs512775	C	T	C	T	-0.290756	0.0028		0.822849	FALSE	FALSE	ebi-a-GCST90018849	11	85006971	0.0172	476116	0.8688	Gastric cancer || id:ebi-a-GCST90018849	TRUE	igd	ebi-gm430-GCST90011365	11	85295927	0.0650068	7.72362e-06	8956	OTU97_119 (Desulfovibrio) abundance || id:ebi-gm430-GCST90011365	TRUE	reported	MedicineITLab	TRUE	0.00222923	8956	5.56606e-08	476116	TRUE	1.04704e-05	20.0051
rs62382713	G	A	G	A	0.312988	0.0275		0.0663377	FALSE	FALSE	ebi-a-GCST90018849	5	120895233	0.0898	476116	0.759899	Gastric cancer || id:ebi-a-GCST90018849	TRUE	igd	ebi-gm430-GCST90011624	5	121559538	0.0699764	7.7213e-06	8956	OTU99_110 (Clostridiales) prevalence || id:ebi-gm430-GCST90011624	TRUE	reported	MedicineITLab	TRUE	0.00222929	8956	1.96971e-07	476116	TRUE	1.14503e-05	20.0057
rs79939352	T	C	T	C	0.168624	-0.0001		0.4015	FALSE	FALSE	ebi-a-GCST90018849	2	12649583	0.0183	476116	0.9958	Gastric cancer || id:ebi-a-GCST90018849	TRUE	igd	ebi-gm430-GCST90011564	2	12509457	0.0376996	7.71961e-06	8956	OTU97_113 (Bacteroidales) prevalence || id:ebi-gm430-GCST90011564	TRUE	reported	MedicineITLab	TRUE	0.00222934	8956	6.27172e-11	476116	TRUE	9.47994e-06	20.0061
rs2249181	G	A	G	A	-0.127907	0.0023		0.912853	FALSE	FALSE	ebi-a-GCST90018849	11	97882829	0.027	476116	0.9326	Gastric cancer || id:ebi-a-GCST90018849	TRUE	igd	ebi-gm430-GCST90011311	11	98012101	0.0285964	7.71936e-06	8956	F_Coriobacteriaceae abundance || id:ebi-gm430-GCST90011311	TRUE	reported	MedicineITLab	TRUE	0.00222934	8956	1.52411e-08	476116	TRUE	9.9672e-06	20.0061
rs2249181	G	A	G	A	-0.127907	0.0023		0.912853	FALSE	FALSE	ebi-a-GCST90018849	11	97882829	0.027	476116	0.9326	Gastric cancer || id:ebi-a-GCST90018849	TRUE	igd	ebi-gm430-GCST90011351	11	98012101	0.0285964	7.71936e-06	8956	O_Coriobacteriales abundance || id:ebi-gm430-GCST90011351	TRUE	reported	MedicineITLab	TRUE	0.00222934	8956	1.52411e-08	476116	TRUE	9.9672e-06	20.0061
rs112882827	C	A	C	A	-0.240807	-0.0282		0.12344	FALSE	FALSE	ebi-a-GCST90018849	8	19626760	0.0198	476116	0.1535	Gastric cancer || id:ebi-a-GCST90018849	TRUE	igd	ebi-gm430-GCST90011553	8	19769249	0.0538352	7.71182e-06	8956	G_Sutterella prevalence || id:ebi-gm430-GCST90011553	TRUE	reported	MedicineITLab	TRUE	0.00222955	8956	4.26045e-06	476116	TRUE	2.27365e-05	20.008
rs2665945	G	T	G	T	-0.184215	-0.0229		0.687912	FALSE	FALSE	ebi-a-GCST90018849	8	140954213	0.0163	476116	0.1597	Gastric cancer || id:ebi-a-GCST90018849	TRUE	igd	ebi-gm430-GCST90011730	8	139941930	0.0411835	7.71164e-06	8956	TestASV_9 (Alistipes) prevalence || id:ebi-gm430-GCST90011730	TRUE	reported	MedicineITLab	TRUE	0.00222956	8956	4.14556e-06	476116	TRUE	2.24716e-05	20.0081
rs10791218	T	C	T	C	-0.180256	-0.0103		0.38392	FALSE	FALSE	ebi-a-GCST90018849	11	132054791	0.0217	476116	0.6342	Gastric cancer || id:ebi-a-GCST90018849	TRUE	igd	ebi-gm430-GCST90011576	11	132184897	0.0402982	7.7113e-06	8956	OTU97_16 (Faecalibacterium) prevalence || id:ebi-gm430-GCST90011576	TRUE	reported	MedicineITLab	TRUE	0.00222957	8956	4.73199e-07	476116	TRUE	1.27011e-05	20.0081
rs6092818	T	C	T	C	0.227322	0.0154		0.134654	FALSE	FALSE	ebi-a-GCST90018849	20	58308385	0.0275	476116	0.5765	Gastric cancer || id:ebi-a-GCST90018849	TRUE	igd	ebi-gm430-GCST90011460	20	59733330	0.0508187	7.70581e-06	8956	OTU99_47 (Prevotella) abundance || id:ebi-gm430-GCST90011460	TRUE	reported	MedicineITLab	TRUE	0.00222972	8956	6.58665e-07	476116	TRUE	1.33829e-05	20.0095
rs1735855	T	C	T	C	0.0766875	-0.0091		0.656016	FALSE	FALSE	ebi-a-GCST90018849	21	21829044	0.0164	476116	0.580399	Gastric cancer || id:ebi-a-GCST90018849	TRUE	igd	ebi-gm430-GCST90011305	21	20456732	0.0171437	7.70524e-06	8956	C_Clostridia abundance || id:ebi-gm430-GCST90011305	TRUE	reported	MedicineITLab	TRUE	0.00222973	8956	6.46672e-07	476116	TRUE	1.33395e-05	20.0096
rs73805998	A	G	A	G	-0.442329	0.0443		0.0874584	FALSE	FALSE	ebi-a-GCST90018849	4	35604463	0.0517	476116	0.391	Gastric cancer || id:ebi-a-GCST90018849	TRUE	igd	ebi-gm430-GCST90011506	4	35602841	0.0988835	7.70443e-06	8956	TestASV_29 (Barnesiella) abundance || id:ebi-gm430-GCST90011506	TRUE	reported	MedicineITLab	TRUE	0.00222976	8956	1.54211e-06	476116	TRUE	1.60723e-05	20.0099
rs11634922	T	C	T	C	-0.144013	-0.0153		0.381562	FALSE	FALSE	ebi-a-GCST90018849	15	60374086	0.0162	476116	0.3463	Gastric cancer || id:ebi-a-GCST90018849	TRUE	igd	ebi-gm430-GCST90011704	15	60081887	0.0321935	7.70034e-06	8956	TestASV_3 (Bacteroides) prevalence || id:ebi-gm430-GCST90011704	TRUE	reported	MedicineITLab	TRUE	0.00222987	8956	1.87345e-06	476116	TRUE	1.69516e-05	20.0109
rs73844220	T	G	T	G	-0.21271	0.048		0.0843306	FALSE	FALSE	ebi-a-GCST90018849	4	122501398	0.0351	476116	0.171	Gastric cancer || id:ebi-a-GCST90018849	TRUE	igd	ebi-gm430-GCST90011339	4	121580243	0.0475503	7.70002e-06	8956	G_Porphyromonadaceae abundance || id:ebi-gm430-GCST90011339	TRUE	reported	MedicineITLab	TRUE	0.00222988	8956	3.92786e-06	476116	TRUE	2.19375e-05	20.0109
rs145069165	A	G	A	G	0.392979	-0.034		0.0671851	FALSE	FALSE	ebi-a-GCST90018849	14	99596673	0.031	476116	0.2725	Gastric cancer || id:ebi-a-GCST90018849	TRUE	igd	ebi-gm430-GCST90011528	14	99130336	0.0878484	7.69914e-06	8956	TestASV_5 (Bacteroides) abundance || id:ebi-gm430-GCST90011528	TRUE	reported	MedicineITLab	TRUE	0.0022299	8956	2.52652e-06	476116	TRUE	1.8605e-05	20.0112
rs8053703	C	T	C	T	-0.249987	0.0159		0.0721998	FALSE	FALSE	ebi-a-GCST90018849	16	8190318	0.0302	476116	0.5991	Gastric cancer || id:ebi-a-GCST90018849	TRUE	igd	ebi-gm430-GCST90011477	16	8140316	0.0558823	7.69634e-06	8956	OTU99_9 (Alistipes) abundance || id:ebi-gm430-GCST90011477	TRUE	reported	MedicineITLab	TRUE	0.00222998	8956	5.82196e-07	476116	TRUE	1.3092e-05	20.0119
rs7219329	T	C	T	C	0.378997	0.0013		0.0849661	FALSE	FALSE	ebi-a-GCST90018849	17	64056386	0.0262	476116	0.9592	Gastric cancer || id:ebi-a-GCST90018849	TRUE	igd	ebi-gm430-GCST90011521	17	66060268	0.0847201	7.69422e-06	8956	TestASV_43 (Parasutterella) abundance || id:ebi-gm430-GCST90011521	TRUE	reported	MedicineITLab	TRUE	0.00223004	8956	5.17098e-09	476116	TRUE	9.71569e-06	20.0124
rs7608656	A	G	A	G	-0.521338	0.0006		0.920863	FALSE	FALSE	ebi-a-GCST90018849	2	154427604	0.0262	476116	0.9812	Gastric cancer || id:ebi-a-GCST90018849	TRUE	igd	ebi-gm430-GCST90011565	2	153571091	0.116536	7.69074e-06	8956	OTU97_117 (Ruminococcus) prevalence || id:ebi-gm430-GCST90011565	TRUE	reported	MedicineITLab	TRUE	0.00223013	8956	1.10151e-09	476116	TRUE	9.54946e-06	20.0133
rs7608656	A	G	A	G	-0.521338	0.0006		0.920863	FALSE	FALSE	ebi-a-GCST90018849	2	154427604	0.0262	476116	0.9812	Gastric cancer || id:ebi-a-GCST90018849	TRUE	igd	ebi-gm430-GCST90011633	2	153571091	0.116536	7.69074e-06	8956	OTU99_137 (Ruminococcus) prevalence || id:ebi-gm430-GCST90011633	TRUE	reported	MedicineITLab	TRUE	0.00223013	8956	1.10151e-09	476116	TRUE	9.54946e-06	20.0133
[truncated: 3,728 more rows]

## Sheet: Table S5
Supplementary Table 5. Genetic variants that were used as instruments for gastric cancer.
[truncated: 2,352 more rows]

## Sheet: Table S6
Supplementary Table 6. Association of genetically proxied 430 gut microbiota taxa with risk of gastric cancer.
id.exposure	id.outcome	outcome	exposure	method	nsnp	b	se	pval	lo_ci	up_ci	or	or_lci95	or_uci95	FDR_p
[truncated: 804 more rows]

## Sheet: Table S7
Supplementary Table 7. Reverse Mendelian randomization results of association between gastric cancer and 430 gut microbiota taxa.
[truncated: 1,043 more rows]

[truncated: 6 more sheets: Table S8, Table S9, Table S10, Table S11, Table S12, Table S13]
